# Supplementary material for: Effect of Interval between Human Chorionic Gonadotropin Priming and Ovum Pick-up on the Euploid Probabilities of Blastocyst
Source: J Clin Med. 2020 Jun 2;9(6):1685. doi: 10.3390/jcm9061685 (PMC7356224; doi:10.3390/jcm9061685)
Supplement: Supplementary file 1 [file jcm-09-01685-s001.zip]

Archive with 1 entries (1 files):
- jcm-803882-supplementary.xls
