# Supplementary material for: Effect of Interval between Human Chorionic Gonadotropin Priming and Ovum Pick-up on the Euploid Probabilities of Blastocyst
Source: J Clin Med. 2020 Jun 2;9(6):1685. doi: 10.3390/jcm9061685 (PMC7356224; doi:10.3390/jcm9061685)
Supplement: Supplementary file 1 [file jcm-09-01685-s001.zip › jcm-803882-supplementary.xls]

## Sheet: Sheet1
編號	patientgroup5	FSHtotaldose	oocytepercycle	MII	@2PNno	BlastocystNo	MR	FR	BR	oocyteage	agegroup3	agegroup4	hCGtime	OPUtime	duretion	timegroup	timegroup_A	病人ID	embyoID	D0	D1	D3	D5	D6	embryoquality	embryoquality_A	PGSResult	PGS校正Result	euploidy	mosaicism	aneuploidy	ETDate	Cycle	No	Pregnant	SETimplanted	implanted	SacNo	Abortion	G	P	A	D	LH0	FSH0	Prolactin	E20	P40	AMH
1	5	2925	14.3	10	6	1	0.699301	0.6	0.166667	41	2	2	7	7.5	36.5	6	3	1	1	MII	2PN	MCa	BDBC		4	4		2	0	0	1									0	0	0		2.58	3.94	30.77	14		7.41
2	4	3225	23	20	14	6	0.869565	0.7	0.428571	38	1	2	7	8.5	37.5	8	4	2	1	MII	2PN	8Cb	BB	BDAB	2	1		2	0	0	1									0	0	0		1.94	5.94	22.98	13		6.1
3	4	3225	23	20	14	6	0.869565	0.7	0.428571	38	1	2	7	8.5	37.5	8	4	2	2	MII	2PN	7Cb	MCa	BHBA	3	1		2	0	0	1																		6.1
4	4	3225	23	20	14	6	0.869565	0.7	0.428571	38	1	2	7	8.5	37.5	8	4	2	6	MII	2PN	MCa	BHAA		1	1		2	0	0	1																		6.1
5	4	3225	23	20	14	6	0.869565	0.7	0.428571	38	1	2	7	8.5	37.5	8	4	2	7	MII	2PN	8Cb	BDAB		2	1		1	1	0	0																		6.1
6	4	3225	23	20	14	6	0.869565	0.7	0.428571	38	1	2	7	8.5	37.5	8	4	2	8	MII	2PN	MCb	BDAB		2	1		1	1	0	0																		6.1
7	4	3225	23	20	14	6	0.869565	0.7	0.428571	38	1	2	7	8.5	37.5	8	4	2	9	MII	2PN	8Ca	BDBB		4	4		2	0	0	1																		6.1
8	5	2625	13.2	9	7	2	0.681818	0.777778	0.285714	35	1	1	7	7.5	36.5	6	3	3	1	MII	2PN	8Aa	BCAA		1	1		1	1	0	0	2016.07.25	1	2	1			1	0	0	0	0		5.07	10.1	21.54	42		2.94
9	5	2625	9.9	6	5	3	0.606061	0.833333	0.6	35	1	1	7	5	34	1	1	3	2	MII	(-)	MCa	BDBA		3	1		2	0	0	1																		2.94
10	5	2625	9.9	6	5	3	0.606061	0.833333	0.6	35	1	1	7	5	34	1	1	3	3	MII	2PN	MCa	BDBB		4	4		1	1	0	0	2016.07.25																	2.94
11	5	2625	13.2	9	7	2	0.681818	0.777778	0.285714	35	1	1	7	7.5	36.5	6	3	3	4	MII	2PN	MAa	CM	BDBB	4	4		2	0	0	1																		2.94
12	5	2625	13.2	9	7	2	0.681818	0.777778	0.285714	35	1	1	7	7.5	36.5	6	3	3	5	MII	2PN	MCb	CM	BCBB	4	4		2	0	0	1																		2.94
13	5	2850	8.8	5	4	2	0.568182	0.8	0.5	44	2	2	7	6.5	35.5	4	2	4	1	MII	2PN	CM2	BDBB		4	4		1	1	0	0									4	3	AA:1		4.8	4.62	10.51	36		3.7
14	5	2550	5	4	4	2	0.8	1	0.5	44	2	2	7	6.5	35.5	4	2	4	2	MII	2PN	5Ca	BDAB		2	1		2	0	0	1										(1♂_猝死, 2♀)								3.7
15	5	3375	11	10	10	3	0.909091	1	0.3	32	1	1	7	7.5	36.5	6	3	5	1	MII	2PN	8Aa	BB	BHBB	4	4		1	1	0	0	2016.07.25	1	2	1			1	0	3	1	SA:1		2.89	4.83	8.37	17		3.67
16	5	3375	11	10	10	3	0.909091	1	0.3	32	1	1	7	7.5	36.5	6	3	5	2	MII	2PN	8Aa	BB	BDBB	4	4		1	1	0	0	2016.07.25										EA:1							3.67
17	5	3825	8.8	8	7	3	0.909091	0.875	0.428571	42	2	2	7	7	36	5	3	6	1	MII	2PN	8Aa		BHBC	4	4		2	0	0	1									2	2♀	0		5.37	8.23	6.81	30		0.28
18	4	4200	25	24	21	13	0.96	0.875	0.619048	24	1	1	7	7.5	36.5	6	3	7	1	MII	2PN	8Ca	BDBB		4	4		1	1	0	0	2016.08.10	1	2	1			1	0	1	0	SA:1	x						7.33
19	4	4200	25	24	21	13	0.96	0.875	0.619048	24	1	1	7	7.5	36.5	6	3	7	2	MII	2PN	5Ca	BDBA		3	1		1	1	0	0	2016.08.10																	7.33
20	4	4200	25	24	21	13	0.96	0.875	0.619048	24	1	1	7	7.5	36.5	6	3	7	3	MII	2PN	6Ca	BDBA		3	1		1	1	0	0																		7.33
21	4	4200	25	24	21	13	0.96	0.875	0.619048	24	1	1	7	7.5	36.5	6	3	7	4	MII	2PN	8Ca	BDBB		4	4		1	1	0	0																		7.33
22	4	4200	25	24	21	13	0.96	0.875	0.619048	24	1	1	7	7.5	36.5	6	3	7	5	MII	2PN	CM	BDBB		4	4		1	1	0	0																		7.33
23	4	4200	25	24	21	13	0.96	0.875	0.619048	24	1	1	7	7.5	36.5	6	3	7	6	MII	(-)	MCa	BHBB		4	4		1	1	0	0																		7.33
24	4	4200	25	24	21	13	0.96	0.875	0.619048	24	1	1	7	7.5	36.5	6	3	7	7	MII	2PN	8Aa	BDBB		4	4		1	1	0	0																		7.33
25	4	4200	25	24	21	13	0.96	0.875	0.619048	24	1	1	7	7.5	36.5	6	3	7	8	MII	2PN	8Aa	BHBB		4	4		1	1	0	0																		7.33
26	4	4200	25	24	21	13	0.96	0.875	0.619048	24	1	1	7	7.5	36.5	6	3	7	9	MII	2PN	CM	BHBB		4	4		1	1	0	0																		7.33
27	4	4200	25	24	21	13	0.96	0.875	0.619048	24	1	1	7	7.5	36.5	6	3	7	10	MII	2PN	CM	BDBB		4	4		4	0	0	1																		7.33
28	4	4200	25	24	21	13	0.96	0.875	0.619048	24	1	1	7	7.5	36.5	6	3	7	11	MII	2PN	8Aa	BDBB		4	4		2	0	0	1																		7.33
29	4	4200	25	24	21	13	0.96	0.875	0.619048	24	1	1	7	7.5	36.5	6	3	7	12	MII	2PN	7Ca	BB	BDBB	4	4		1	1	0	0																		7.33
30	4	4200	25	24	21	13	0.96	0.875	0.619048	24	1	1	7	7.5	36.5	6	3	7	13	MII	2PN	7Ca	BB	BDBB	4	4		1	1	0	0																		7.33
31	4	2850	22	16	15	9	0.727273	0.9375	0.6	33	1	1	7	9	38	9	5	8	1	MII	2PN	8Aa	BDBB		4	4		1	1	0	0	2017.02.01	1	1	0	0	0	0	0	0	0	0		8.76	5.1	11.21	33		8.81
32	4	2850	22	16	15	9	0.727273	0.9375	0.6	33	1	1	7	9	38	9	5	8	2	MII	2PN	7Ca	BDBB		4	4		2	0	0	1																		8.81
33	4	2850	22	16	15	9	0.727273	0.9375	0.6	33	1	1	7	9	38	9	5	8	3	MII	2PN	8Aa	BDBB		4	4		2	0	0	1																		8.81
34	4	2850	22	16	15	9	0.727273	0.9375	0.6	33	1	1	7	9	38	9	5	8	4	MII	(-)	8Ab	CM1	BHAB	2	1		2	0	0	1																		8.81
35	4	2850	22	16	15	9	0.727273	0.9375	0.6	33	1	1	7	9	38	9	5	8	5	MII	2PN	7Cb	CM1	BHAB	2	1		2	0	0	1																		8.81
36	4	2850	22	16	15	9	0.727273	0.9375	0.6	33	1	1	7	9	38	9	5	8	6	MII	(-)	8Cb	BB	BHAB	2	1		3	0	1	0																		8.81
37	5	2775	10	8	3	2	0.8	0.375	0.666667	31	1	1	7	5	34	1	1	9	1	MII	2PN	8Cb	BB	BDBB	4	4		1	1	0	0	2016.07.30	1	2	0	0		0	0	0	0	0		11.02	10.44	22.95	29		3.9
38	5	2775	10	8	3	2	0.8	0.375	0.666667	31	1	1	7	5	34	1	1	9	2	MII	2PN	6Cb	BA	BDBB	4	4		1	1	0	0	2016.07.30				0													3.9
39	4	3225	28	21	11	3	0.75	0.52381	0.272727	37	1	1	7	7.5	36.5	6	3	10	1	MII	2PN	8Aa	BA	BDAA	1	1		2	0	0	1									2	0	EA:1		6.13	6.87	9.03	35	0.2	10.85
40	4	3225	28	21	11	3	0.75	0.52381	0.272727	37	1	1	7	7.5	36.5	6	3	10	2	MII	2PN	8Aa	BA	BDAA	1	1		2	0	0	1											AA:1							10.85
41	4	3225	28	21	11	3	0.75	0.52381	0.272727	37	1	1	7	7.5	36.5	6	3	10	3	MII	2PN	7Cb	BA	BDBB	4	4		2	0	0	1																		10.85
42	5	3375	9	9	6	2	1	0.666667	0.333333	38	1	2	7	8.5	37.5	8	4	11	1	MII	2PN	MCb	BA	BDCB	4	4		2	0	0	1									1	0	SA:1		7.77	4.45	12.54	101		4.97
43	5	3375	9	9	6	2	1	0.666667	0.333333	38	1	2	7	8.5	37.5	8	4	11	2	MII	2PN	8Cb	CM3	BDCC	4	4		2	0	0	1																		4.97
44	4	2550	29	19	14	7	0.655172	0.736842	0.5	34	1	1	7	8	37	7	4	12	1	MII	2PN	MCb	BB	BHBB	4	4		1	1	0	0									1	1♀	0		4.55	8.71	7.73	30		10.61
45	4	2550	29	19	14	7	0.655172	0.736842	0.5	34	1	1	7	8	37	7	4	12	2	MII	1PN	8Aa	BA	BHBB	4	4		2	0	0	1																		10.61
46	4	2550	29	19	14	7	0.655172	0.736842	0.5	34	1	1	7	8	37	7	4	12	3	MII	2PN	MCa	BHAB		2	1		2	0	0	1																		10.61
47	4	2550	29	19	14	7	0.655172	0.736842	0.5	34	1	1	7	8	37	7	4	12	4	MII	2PN	MCa	BHBB		4	4		1	1	0	0																		10.61
48	4	2550	29	19	14	7	0.655172	0.736842	0.5	34	1	1	7	8	37	7	4	12	5	MII	2PN	MCb	BDAB		2	1		2	0	0	1																		10.61
49	4	2550	29	19	14	7	0.655172	0.736842	0.5	34	1	1	7	8	37	7	4	12	6	MII	2PN	6Ca	BDBB		4	4		2	0	0	1																		10.61
50	4	2550	29	19	14	7	0.655172	0.736842	0.5	34	1	1	7	8	37	7	4	12	7	MII	2PN	MCa	BDBB		4	4		2	0	0	1																		10.61
51	5	3075	18	10	10	6	0.555556	1	0.6	37	1	1	7	7	36	5	3	13	1	MII	2PN	5Ca	BA	BDBB	4	4		2	0	0	1									0	0	0		3.02	5.11	10.68	62	17.84	0.86
52	5	3075	18	10	10	6	0.555556	1	0.6	37	1	1	7	7	36	5	3	13	2	MII	2PN	MCb	BHBB		4	4		1	1	0	0	2016.08.08	1	2	1	1		2	0										0.86
53	5	3075	18	10	10	6	0.555556	1	0.6	37	1	1	7	7	36	5	3	13	3	MII	2PN	8Ab	BHBB		4	4		1	1	0	0	2016.08.08				1													0.86
54	5	3075	18	10	10	6	0.555556	1	0.6	37	1	1	7	7	36	5	3	13	4	MII	2PN	8Ab	BDBB		4	4		2	0	0	1																		0.86
55	5	3075	18	10	10	6	0.555556	1	0.6	37	1	1	7	7	36	5	3	13	5	MII	2PN	MCa	BDBB		4	4		1	1	0	0																		0.86
56	5	3075	18	10	10	6	0.555556	1	0.6	37	1	1	7	7	36	5	3	13	6	MII	2PN	MAa	BDBB		4	4		2	0	0	1																		0.86
57	4	2700	26	22	17	6	0.846154	0.772727	0.352941	40	2	2	7	8	37	7	4	14	1	MII	2PN	8Aa	BDBB		4	4		1	1	0	0									1	0	SA:1		2.74	13.21	8.11	17		1.47
58	4	2700	26	22	17	6	0.846154	0.772727	0.352941	40	2	2	7	8	37	7	4	14	2	MII	2PN	MCb	BDBB		4	4		1	1	0	0	2016.08.05	1	1	1	1	1	1	0										1.47
59	4	2700	26	22	17	6	0.846154	0.772727	0.352941	40	2	2	7	8	37	7	4	14	3	MII	2PN	MAa	BDBB		4	4		2	0	0	1																		1.47
60	4	2700	26	22	17	6	0.846154	0.772727	0.352941	40	2	2	7	8	37	7	4	14	4	MII	2PN	MCa	BA	BHBC	4	4		2	0	0	1																		1.47
61	4	2700	26	22	17	6	0.846154	0.772727	0.352941	40	2	2	7	8	37	7	4	14	5	MII	2PN	4Ca	BA	BHBB	4	4		1	1	0	0																		1.47
62	4	2700	26	22	17	6	0.846154	0.772727	0.352941	40	2	2	7	8	37	7	4	14	6	MII	2PN	MCb	BA	BDBC	4	4		2	0	0	1																		1.47
63	5	2475	20	17	17	3	0.85	1	0.176471	41	2	2	9	6.5	33.5	1	1	15	1	MII	2PN	4Cb	BHBB		4	4		1	1	0	0	2017.02.22	1	1	1	1	1	1	1	2	0	SA:1		3.89	8.34	7.94	16		6.22
64	5	2475	20	17	17	3	0.85	1	0.176471	41	2	2	9	6.5	33.5	1	1	15	2	MII	2PN	8Ca	BB	BHBB	4	4		2	0	0	1																		6.22
65	5	2475	20	17	17	3	0.85	1	0.176471	41	2	2	9	6.5	33.5	1	1	15	3	MII	2PN	6Cb	BA	BDBB	4	4		2	0	0	1																		6.22
66	5	3300	19	18	16	12	0.947368	0.888889	0.75	38	1	2	7	8	37	7	4	16	1	MII	2Aa	CM1	BDBB		4	4		2	0	0	1									0	0	0		8.18	5.95	13.96	35		9.38
67	5	3300	19	18	16	12	0.947368	0.888889	0.75	38	1	2	7	8	37	7	4	16	2	MII	(-)	MCa	BDBB		4	4		1	1	0	0	2016.08.04	1	2	1			1	0										9.38
68	5	3300	19	18	16	12	0.947368	0.888889	0.75	38	1	2	7	8	37	7	4	16	3	MII	(-)	MAa	BDBB		4	4		2	0	0	1																		9.38
69	5	3300	19	18	16	12	0.947368	0.888889	0.75	38	1	2	7	8	37	7	4	16	4	MII	2PN	MCa	BDBB		4	4		2	0	0	1																		9.38
70	5	3300	19	18	16	12	0.947368	0.888889	0.75	38	1	2	7	8	37	7	4	16	5	MII	1PN	8Cb	BDBB		4	4		2	0	0	1																		9.38
71	5	3300	19	18	16	12	0.947368	0.888889	0.75	38	1	2	7	8	37	7	4	16	6	MII	2PN	CM2	BDBB		4	4		2	0	0	1																		9.38
72	5	3300	19	18	16	12	0.947368	0.888889	0.75	38	1	2	7	8	37	7	4	16	7	MII	(-)	8Aa	BDBB		4	4		1	1	0	0																		9.38
73	5	3300	19	18	16	12	0.947368	0.888889	0.75	38	1	2	7	8	37	7	4	16	8	MII	2PN	8Ca	BDBC		4	4		1	1	0	0	2016.08.04																	9.38
74	5	3300	19	18	16	12	0.947368	0.888889	0.75	38	1	2	7	8	37	7	4	16	9	MII	2PN	8Cb	BB	BHBB	4	4		2	0	0	1																		9.38
75	5	3300	19	18	16	12	0.947368	0.888889	0.75	38	1	2	7	8	37	7	4	16	10	MII	(-)	MCa	BB	BHBB	4	4		1	1	0	0																		9.38
76	5	3300	19	18	16	12	0.947368	0.888889	0.75	38	1	2	7	8	37	7	4	16	11	MII	2PN	MCb	BB	BHBB	4	4		2	0	0	1																		9.38
77	5	3300	19	18	16	12	0.947368	0.888889	0.75	38	1	2	7	8	37	7	4	16	12	MII	2PN	MAa	BB	BDBB	4	4		2	0	0	1																		9.38
78	5	3000	17	12	11	2	0.705882	0.916667	0.181818	41	2	2	7	9	38	9	5	17	1	MII	2PN	5Cc	BDBC		4	4		2	0	0	1									3	2	SA:1							6.13
79	5	3675	9	7	6	2	0.777778	0.857143	0.333333	36	1	1	7	8.5	37.5	8	4	18	1	MII	2PN	8Cb	BDAB		2	1		1	1	0	0	2016.08.31	1	2	0	0	0	0	0	0	0	0		5.94	9.43	7.45	21		1.12
80	5	3675	9	7	6	2	0.777778	0.857143	0.333333	36	1	1	7	8.5	37.5	8	4	18	2	MII	2PN	8Cb	BCBB		4	4		2	0	0	1	(同no791_no1_BDBB)																	1.12
81	5	5025	17	16	15	9	0.941176	0.9375	0.6	28	1	1	7	7	36	5	3	19	1	MII	2PN	MCa	BA	BHBB	4	4		1	1	0	0	2016.08.29	1	1	0	0	0	0	0	2	1♀	SA:1	x	2.15	7.32	15.18	28		8.17
82	5	5025	17	16	15	9	0.941176	0.9375	0.6	28	1	1	7	7	36	5	3	19	2	MII	2PN	MCa	BB	BDBB	4	4		2	0	0	1																		8.17
83	5	5025	17	16	15	9	0.941176	0.9375	0.6	28	1	1	7	7	36	5	3	19	3	MII	2PN	8Ca	BDBA		3	1		1	1	0	0	2016.10.29	1	1	0	0	0	0	0										8.17
84	5	5025	17	16	15	9	0.941176	0.9375	0.6	28	1	1	7	7	36	5	3	19	4	MII	2PN	8Aa	BDBB		4	4		1	1	0	0	2016.12.28	1	1	1	1	1	1	0										8.17
85	5	5025	17	16	15	9	0.941176	0.9375	0.6	28	1	1	7	7	36	5	3	19	5	MII	2PN	MCa	BDBB		4	4		1	1	0	0																		8.17
86	5	5025	17	16	15	9	0.941176	0.9375	0.6	28	1	1	7	7	36	5	3	19	6	MII	2PN	8Aa	BDBB		4	4		1	1	0	0																		8.17
87	5	5025	17	16	15	9	0.941176	0.9375	0.6	28	1	1	7	7	36	5	3	19	7	MII	2PN	MAa	BDBB		4	4		1	1	0	0																		8.17
88	5	5025	17	16	15	9	0.941176	0.9375	0.6	28	1	1	7	7	36	5	3	19	8	MII	2PN	8Ca	BDBB		4	4		1	1	0	0																		8.17
89	5	5025	17	16	15	9	0.941176	0.9375	0.6	28	1	1	7	7	36	5	3	19	9	MII	(-)	MCa	BDBB		4	4		1	1	0	0																		8.17
90	5	2100	11	11	10	4	1	0.909091	0.4	29	1	1	7	7.5	36.5	6	3	20	1	MII	2PN	5Cb	BDBB		4	4		1	1	0	0	2016.08.08	1	2	1	1		2	0	0	0	0		3.78	6.16	10.65	32		5.39
91	5	2100	11	11	10	4	1	0.909091	0.4	29	1	1	7	7.5	36.5	6	3	20	2	MII	2PN	MCb	BDBB		4	4		2	0	0	1																		5.39
92	5	2100	11	11	10	4	1	0.909091	0.4	29	1	1	7	7.5	36.5	6	3	20	3	MII	2PN	MAb	BB	BDBB	4	4		2	0	0	1																		5.39
93	5	2100	11	11	10	4	1	0.909091	0.4	29	1	1	7	7.5	36.5	6	3	20	4	MII	2PN	8Ca	BB	BHBB	4	4		1	1	0	0	2016.08.08				1													5.39
94	5	2850	8	6	6	3	0.75	1	0.5	43	2	2	7	8	37	7	4	21	1	MII	2PN	MAa	BDBB		4	4		2	0	0	1									0	0	0		6.51	7.39	13.23	50		1.32
95	5	2625	6	4	1	1	0.666667	0.25	1	43	2	2	9	7.5	34.5	2	1	21	2	MII	2PN	MAb	BDBB		4	4		2	0	0	1																		1.32
96	5	2850	8	6	6	3	0.75	1	0.5	43	2	2	7	8	37	7	4	21	3	MII	2PN	MCa	BDBB		4	4		2	0	0	1																		1.32
97	5	2850	8	6	6	3	0.75	1	0.5	43	2	2	7	8	37	7	4	21	4	MII	2PN	MCa	BB	BHBB	4	4		1	1	0	0	2016.08.12	1	1	1	1	1	1	1										1.32
98	4	2250	35	21	16	5	0.6	0.761905	0.3125	22	1	1	7	8	37	7	4	22	1	MII	(-)	MCa	BDBB		4	4		2	0	0	1									1	0	AA:1	x						8.37
99	4	2250	35	21	16	5	0.6	0.761905	0.3125	22	1	1	7	8	37	7	4	22	2	MII	2PN	8Cb	BDBB		4	4		2	0	0	1																		8.37
100	4	2250	35	21	16	5	0.6	0.761905	0.3125	22	1	1	7	8	37	7	4	22	3	MII	2PN	7Cb	BDBB		4	4		1	1	0	0	2016.09.15	1	1	0	0	0	0	0										8.37
101	4	2250	35	21	16	5	0.6	0.761905	0.3125	22	1	1	7	8	37	7	4	22	4	MII	2PN	7Ca	BDBC		4	4		1	1	0	0	2017.02.08	1	1	0	0	0	0	0										8.37
102	4	2250	35	21	16	5	0.6	0.761905	0.3125	22	1	1	7	8	37	7	4	22	5	MII	2PN	8Aa	BA	BHBB	4	4		2	0	0	1																		8.37
103	5	2625	5.5	5	4	1	0.909091	0.8	0.25	45	2	2	7	6.5	35.5	4	2	23	1	MII	2PN	7Aa	BB	BDBB	4	4		2	0	0	1									2	0	AA:1		2.28	6.05	13.37	22	3.32	3
104	5	3150	13.2	8	8	7	0.606061	1	0.875	39	2	2	7	7.5	36.5	6	3	24	1	MII	2PN	8Aa	BHBA		3	1		1	1	0	0									5	4	AA:1		3.98	8.67	3.79	12		2.34
105	5	3150	13.2	8	8	7	0.606061	1	0.875	39	2	2	7	7.5	36.5	6	3	24	2	MII	2PN	MAa	BHBA		3	1		2	0	0	1										1♂3♀								2.34
106	5	3150	13.2	8	8	7	0.606061	1	0.875	39	2	2	7	7.5	36.5	6	3	24	3	MII	2PN	8Aa	BHBB		4	4		2	0	0	1																		2.34
107	5	3150	13.2	8	8	7	0.606061	1	0.875	39	2	2	7	7.5	36.5	6	3	24	4	MII	(-)	8Cb	BDBB		4	4		2	0	0	1																		2.34
108	5	3150	13.2	8	8	7	0.606061	1	0.875	39	2	2	7	7.5	36.5	6	3	24	5	MII	2PN	MAb	BDBB		4	4		2	0	0	1																		2.34
109	5	3150	13.2	8	8	7	0.606061	1	0.875	39	2	2	7	7.5	36.5	6	3	24	6	MII	2PN	8Ab	BDBB		4	4		1	1	0	0																		2.34
110	5	3150	13.2	8	8	7	0.606061	1	0.875	39	2	2	7	7.5	36.5	6	3	24	7	MII	2PN	5Cb	BDBA		3	1		1	1	0	0																		2.34
111	5	2550	10	9	9	5	0.9	1	0.555556	39	2	2	7	7	36	5	3	25	1	MII	2PN	MCa	BHBB		4	4		2	0	0	1									4	3♀	EA:1		2.97	6.55	19.34	17		6.04
112	5	2550	10	9	9	5	0.9	1	0.555556	39	2	2	7	7	36	5	3	25	2	MII	2PN	MCa	BDCC		4	4		2	0	0	1																		6.04
113	5	2550	10	9	9	5	0.9	1	0.555556	39	2	2	7	7	36	5	3	25	3	MII	2PN	8Ca	BB	BHBB	4	4		1	1	0	0	2016.08.24				0													6.04
114	5	2550	10	9	9	5	0.9	1	0.555556	39	2	2	7	7	36	5	3	25	4	MII	2PN	4Ca	BA	BDBB	4	4		1	1	0	0	2016.09.24	1	1	0	0	0	0	0										6.04
115	5	2550	10	9	9	5	0.9	1	0.555556	39	2	2	7	7	36	5	3	25	5	MII	(-)	3Cb	BA	BDBC	4	4		1	1	0	0	2016.08.24	1	2	0	0		0	0										6.04
116	5	4125	10	10	9	5	1	0.9	0.555556	32	1	1	7	5.5	34.5	2	1	26	1	MII	2PN	MAa	BDBA		3	1		1	1	0	0	2016.08.22	1	2	1	1		2	0	1	0	SA:1		11.5	8.39	5.59	30		7.91
117	5	4125	10	10	9	5	1	0.9	0.555556	32	1	1	7	5.5	34.5	2	1	26	2	MII	2PN	8Ca	BDBA		3	1		1	1	0	0	2016.08.22				1						EA:1							7.91
118	5	4125	10	10	9	5	1	0.9	0.555556	32	1	1	7	5.5	34.5	2	1	26	3	MII	(-)	8Cb	BCBA		3	1		1	1	0	0											twins							7.91
119	5	4125	10	10	9	5	1	0.9	0.555556	32	1	1	7	5.5	34.5	2	1	26	4	MII	2PN	MAa	BHBB		4	4		2	0	0	1																		7.91
120	5	4125	10	10	9	5	1	0.9	0.555556	32	1	1	7	5.5	34.5	2	1	26	5	MII	2PN	5Cb	BDBB		4	4		2	0	0	1																		7.91
121	5	2100	9	8	8	4	0.888889	1	0.5	38	1	2	7	7.5	36.5	6	3	27	1	MII	2PN	7Cb	BDBB		4	4		2	0	0	1									0	0	0		3.5	7.69	21.04	16		1.24
122	5	2100	9	8	8	4	0.888889	1	0.5	38	1	2	7	7.5	36.5	6	3	27	2	MII	(-)	MAb	BDBB		4	4		2	0	0	1																		1.24
123	5	2100	9	8	8	4	0.888889	1	0.5	38	1	2	7	7.5	36.5	6	3	27	3	MII	7Cb	7Cb	BB	BHBB	4	4		2	0	0	1																		1.24
124	5	2100	9	8	8	4	0.888889	1	0.5	38	1	2	7	7.5	36.5	6	3	27	4	MII	2PN	MCb	BDBB		4	4		1	1	0	0	2016.08.18	1	1	1	1	1	1	0										1.24
125	5	2625	16	14	14	4	0.875	1	0.285714	31	1	1	9	9	36	5	3	28	1	MII	2PN	8Ab	BB	BDBA	3	1		2	0	0	1									1	0	SA:1							12.16
126	5	2625	16	14	14	4	0.875	1	0.285714	31	1	1	9	9	36	5	3	28	2	MII	2PN	6Cb	BB	BDBB	4	4		2	0	0	1																		12.16
127	5	2625	16	14	14	4	0.875	1	0.285714	31	1	1	9	9	36	5	3	28	3	MII	2PN	MAa	BA	BDBB	4	4		1	1	0	0	2016.09.19	1	1	1	1	1	1	0										12.16
128	5	2625	16	14	14	4	0.875	1	0.285714	31	1	1	9	9	36	5	3	28	4	MII	2PN	MAa	BDBB		4	4		2	0	0	1																		12.16
129	5	3075	10	9	9	4	0.9	1	0.444444	35	1	1	7	6	35	3	2	29	1	MII	(-)	MCa	BDBB		4	4		1	1	0	0	2017.11.10	1	1	1			1	0			EA:1							4.29
130	5	3075	10	9	9	4	0.9	1	0.444444	35	1	1	7	6	35	3	2	29	2	MII	2PN	MCb	BDBB		4	4		1	1	0	0																		4.29
131	5	3075	17	14	9	4	0.823529	0.642857	0.444444	33	1	1	7	6.5	35.5	4	2	30	1	MII	2PN	MAa	BHBA		3	1		1	1	0	0									0	0	0		4.88	3.16	17.93	87		4.29
132	5	3075	17	14	9	4	0.823529	0.642857	0.444444	33	1	1	7	6.5	35.5	4	2	30	2	MII	2PN	MCb	BDBA		3	1		1	1	0	0	2017.03.04	1	1	1	1	1	1	0										4.29
133	5	3075	17	14	9	4	0.823529	0.642857	0.444444	33	1	1	7	6.5	35.5	4	2	30	3	MII	(-)	8Ca	BDBB		4	4		2	0	0	1																		4.29
134	5	3375	20	15	13	10	0.75	0.866667	0.769231	37	1	1	7	7.5	36.5	6	3	31	1	MII	2PN	8Aa	BDAB		2	1		2	0	0	1									1	2	AA:2		5.96	5.22	17.39	76	21.55	4.6
135	5	3375	20	15	13	10	0.75	0.866667	0.769231	37	1	1	7	7.5	36.5	6	3	31	2	MII	2PN	5Ca	BCAB		2	1		1	1	0	0	2016.08.24	1	2	1			1	0										4.6
136	5	3375	20	15	13	10	0.75	0.866667	0.769231	37	1	1	7	7.5	36.5	6	3	31	3	MII	2PN	6Cb	BCAC		3	1		1	1	0	0																		4.6
137	5	3375	20	15	13	10	0.75	0.866667	0.769231	37	1	1	7	7.5	36.5	6	3	31	4	MII	2PN	MAa	BDBB		4	4		2	0	0	1																		4.6
138	5	3375	20	15	13	10	0.75	0.866667	0.769231	37	1	1	7	7.5	36.5	6	3	31	5	MII	2PN	7Ca	BDBB		4	4		1	1	0	0	2016.08.24																	4.6
139	5	3375	20	15	13	10	0.75	0.866667	0.769231	37	1	1	7	7.5	36.5	6	3	31	6	MII	(-)	MAa	BDBB		4	4		2	0	0	1																		4.6
140	5	3375	20	15	13	10	0.75	0.866667	0.769231	37	1	1	7	7.5	36.5	6	3	31	7	MII	2PN	8Ca	CM	BDBB	4	4		2	0	0	1																		4.6
141	5	3375	20	15	13	10	0.75	0.866667	0.769231	37	1	1	7	7.5	36.5	6	3	31	8	MII	(-)	8Aa	BCCC	BHCB	4	4		2	0	0	1																		4.6
142	4	3450	25	24	18	4	0.96	0.75	0.222222	41	2	2	7	5	34	1	1	32	1	MII	2PN	MCc	BA	BHBC	4	4		2	0	0	1									1	1♂	0							3.1
143	4	3450	25	24	18	4	0.96	0.75	0.222222	41	2	2	7	5	34	1	1	32	2	MII	2Aa	MCa	BA	BDBB	4	4		2	0	0	1																		3.1
144	4	3450	25	24	18	4	0.96	0.75	0.222222	41	2	2	7	5	34	1	1	32	3	MII	(-)	8Cb	CM1	BDBB	4	4		2	0	0	1																		3.1
145	4	3450	25	24	18	4	0.96	0.75	0.222222	41	2	2	7	5	34	1	1	32	4	MII	2PN	7Cb	BDCC	BHBC	4	4		1	1	0	0	2017.11.21	1	1	0			0	0										3.1
146	4	2550	22	14	11	4	0.636364	0.785714	0.363636	38	1	2	7	7.5	36.5	6	3	33	1	MII	(-)	MCb	BDBB		4	4		1	1	0	0	2016.08.23	1	2	1			1	0	3	2♀	SA:1		5.02	7	5.2	43		13.89
147	4	2550	22	14	11	4	0.636364	0.785714	0.363636	38	1	2	7	7.5	36.5	6	3	33	2	MII	(-)	CM2	BDAA		1	1		1	1	0	0	2016.08.23																	13.89
148	4	2550	22	14	11	4	0.636364	0.785714	0.363636	38	1	2	7	7.5	36.5	6	3	33	3	MII	2Aa	MCa	BDBC		4	4		1	1	0	0																		13.89
149	4	2550	22	14	11	4	0.636364	0.785714	0.363636	38	1	2	7	7.5	36.5	6	3	33	4	MII	2Aa	8Ca	BA	BHAA	1	1		1	1	0	0																		13.89
150	5	4125	10	10	8	5	1	0.8	0.625	32	1	1	7	8.5	37.5	8	4	34	1	MII	2PN	7Cb	BDAB		2	1		1	1	0	0	2016.11.01	1	2	1	1		1	0										4.29
151	5	4125	10	10	8	5	1	0.8	0.625	32	1	1	7	8.5	37.5	8	4	34	2	MII	2PN	8Aa	BDAB		2	1		2	0	0	1																		4.29
152	5	4125	10	10	8	5	1	0.8	0.625	32	1	1	7	8.5	37.5	8	4	34	3	MII	(-)	MAa	BCBB		4	4		1	1	0	0	2016.11.01																	4.29
153	5	4125	10	10	8	5	1	0.8	0.625	32	1	1	7	8.5	37.5	8	4	34	4	MII	2PN	MAb	BCBC		4	4		2	0	0	1																		4.29
154	5	3975	5	4	4	2	0.8	1	0.5	42	2	2	7	9	38	9	5	35	1	MII	2PN	MCa	BDBB		4	4		1	1	0	0	2016.09.24	1	2	0	0	0	0	0	0	0	0		3.11	6.45	7.07	64		1.36
155	5	3975	5	4	4	2	0.8	1	0.5	42	2	2	7	9	38	9	5	35	2	MII	2PN	7Ca	BCBB		4	4		2	0	0	1																		1.36
156	5	3150	7	6	6	3	0.857143	1	0.5	41	2	2	7	7.5	36.5	6	3	36	2	MII	2PN	8Ab	BDBB		4	4		2	0	0	1																		1.36
157	5	3150	7	6	6	3	0.857143	1	0.5	41	2	2	7	7.5	36.5	6	3	36	3	MII	2PN	7Cb	BB	BHBB	4	4		2	0	0	1																		1.36
158	5	3150	7	6	6	3	0.857143	1	0.5	41	2	2	7	7.5	36.5	6	3	36	4	MII	1PN	8Aa	BA	BHBB	4	4		3	0	1	0																		1.36
159	5	2550	6	5	4	2	0.833333	0.8	0.5	35	1	1	7	9	38	1	1	37	1	MII	2PN	8Aa	BHAB		2	1		2	0	0	1									0	0	0		1.1	2.9	16.24	23	11.51	4.77
160	5	2625	10	6	6	2	0.6	1	0.333333	35	1	1	7	8	37	7	4	37	2	MII	2PN	7Aa	BDBA		3	1		2	0	0	1																		4.77
161	5	2625	10	6	6	2	0.6	1	0.333333	35	1	1	7	8	37	9	5	37	3	MII	2PN	MCb	BCBB		4	4		2	0	0	1																		4.77
162	5	3225	6	5	4	2	0.833333	0.8	0.5	35	1	1	7	9	38	9	5	37	4	MII	2PN	MCa	CM1	BHBB	4	4		1	1	0	0	2016.11.03	1	1	1	1	1	1	1										4.77
163	5	3300	9.9	9	6	3	0.909091	0.666667	0.5	39	2	2	7	8.5	37.5	8	4	38	1	MII	2PN	8Aa	BCBB		4	4		1	1	0	0									3	2♀	0		8.44	8.17	12.36	14		7.27
164	5	3300	9.9	9	6	3	0.909091	0.666667	0.5	39	2	2	7	8.5	37.5	8	4	38	2	MII	2PN	8Aa	BA	BHBB	4	4		1	1	0	0	2016.09.12	1	1	1	1	1	1	1		1♂								7.27
165	5	3300	9.9	9	6	3	0.909091	0.666667	0.5	39	2	2	7	8.5	37.5	8	4	38	3	MII	2PN	7Aa	CM1	BDBB	4	4		2	0	0	1																		7.27
166	5	3075	5	4	2	1	0.8	0.5	0.5	41	2	2	7	7	36	5	3	40	1	MII	2PN	8Cb	BA	BDCC	4	4		2	0	0	1																		0.8
167	4	2925	24	23	19	9	0.958333	0.826087	0.473684	38	1	2	7	6	35	3	2	41	1	MII	2PN	8Ca	BDAA		1	1		2	0	0	1									3	1	SA:2		7.51	5.71	10.14	25		7.92
168	4	2925	24	23	19	9	0.958333	0.826087	0.473684	38	1	2	7	6	35	3	2	41	2	MII	(-)	7Ca	BDBB		4	4		2	0	0	1																		7.92
169	4	2925	24	23	19	9	0.958333	0.826087	0.473684	38	1	2	7	6	35	3	2	41	3	MII	2PN	8Cb	BDBB		4	4		2	0	0	1																		7.92
170	4	2925	24	23	19	9	0.958333	0.826087	0.473684	38	1	2	7	6	35	3	2	41	4	MII	2PN	8Aa	BDBB		4	4		2	0	0	1																		7.92
171	4	2925	24	23	19	9	0.958333	0.826087	0.473684	38	1	2	7	6	35	3	2	41	5	MII	2PN	6Ca	BCBB	BHBB	4	4		2	0	0	1																		7.92
172	4	2925	24	23	19	9	0.958333	0.826087	0.473684	38	1	2	7	6	35	3	2	41	6	MII	2PN	CM	BA	BDBB	4	4		1	1	0	0																		7.92
173	4	2925	24	23	19	9	0.958333	0.826087	0.473684	38	1	2	7	6	35	3	2	41	7	MII	2PN	CM	BCBB		4	4		1	1	0	0	2016.10.05	1	1	0	0	0	0	0										7.92
174	4	2925	24	23	19	9	0.958333	0.826087	0.473684	38	1	2	7	6	35	3	2	41	8	MII	2PN	7Ca	BHBC	BHBB	4	4		1	1	0	0																		7.92
175	4	2925	24	23	19	9	0.958333	0.826087	0.473684	38	1	2	7	6	35	3	2	41	9	MII	2PN	CM	BCBB	BDBC	4	4		1	1	0	0	2017.02.15	1	1	0	0	0	0	0										7.92
176	5	3000	9.9	5	5	2	0.505051	1	0.4	40	2	2	7	8.5	37.5	8	4	42	1	MII	2PN	MAa	BHBB		4	4		1	1	0	0	2017.03.29	1	1	0	0	0	0	0	4	0	SA:4		3.82	10.3	19.73	26		2.64
177	5	3675	12.1	11	11	4	0.909091	1	0.363636	40	2	2	7	6	35	3	2	42	2	MII	2PN	8Aa	BDBB		4	4		2	0	0	1																		2.64
178	5	3675	12.1	11	11	4	0.909091	1	0.363636	40	2	2	7	6	35	3	2	42	3	MII	2PN	8Ca	BDBB		4	4		1	1	0	0	2016.08.29	1	2	0	0		0	0										2.64
179	5	3000	10	5	5	2	0.5	1	0.4	40	2	2	7	8.5	37.5	8	4	42	4	MII	2PN	MCb	BDCC	BHBB	4	4		1	1	0	0	2016.12.08	1	1	0	0	0	0	0										2.64
180	5	3675	12.1	11	11	4	0.909091	1	0.363636	40	2	2	7	6	35	3	2	42	5	MII	2PN	MCb	BB	BHBB	4	4		1	1	0	0	2016.08.29				0													2.64
181	5	3675	12.1	11	11	4	0.909091	1	0.363636	40	2	2	7	6	35	3	2	42	6	MII	(-)	6Cb	BB	BDBB	4	4		2	0	0	1																		2.64
182	5	2700	19	19	12	7	1	0.631579	0.583333	31	1	1	7	5	34	1	1	43	1	MII	2PN	MCa	BHBA		3	1		1	1	0	0	2016.09.02	1	2	0	0		0	0	2	2♀	0		3.68	7.07	4.5	15		7.4
183	5	2700	19	19	12	7	1	0.631579	0.583333	31	1	1	7	5	34	1	1	43	2	MII	(-)	MCa	BDBA		3	1		1	1	0	0	2016.09.02				0													7.4
184	5	2700	19	19	12	7	1	0.631579	0.583333	31	1	1	7	5	34	1	1	43	3	MII	2PN	8Aa	BDBA		3	1		1	1	0	0	2016.11.11	1	1	0	0	0	0	0										7.4
185	5	2700	19	19	12	7	1	0.631579	0.583333	31	1	1	7	5	34	1	1	43	4	MII	2PN	8Aa	BDBA		3	1		1	1	0	0	2017.01.11	1	2	0	0		0	0										7.4
186	5	2700	19	19	12	7	1	0.631579	0.583333	31	1	1	7	5	34	1	1	43	5	MII	2PN	8Aa	BDBB		4	4		2	0	0	1																		7.4
187	5	2700	19	19	12	7	1	0.631579	0.583333	31	1	1	7	5	34	1	1	43	6	MII	2PN	8Aa	BB	BDBB	4	4		1	1	0	0	2017.01.11																	7.4
188	5	2700	19	19	12	7	1	0.631579	0.583333	31	1	1	7	5	34	1	1	43	7	MII	2PN	8Aa	BB	BDBB	4	4		2	0	0	1																		7.4
189	5	2925	13.2	10	8	3	0.757576	0.8	0.375	41	2	2	7	9.5	38.5	10	5	44	1	MII	2PN	MAb	BA	BDBC	4	4		2	0	0	1																		7.4
190	5	2925	13.2	10	8	3	0.757576	0.8	0.375	41	2	2	7	9.5	38.5	10	5	44	2	MII	2PN	7Ab	BA	BDCC	4	4		2	0	0	1																		7.4
191	5	2925	13.2	10	8	3	0.757576	0.8	0.375	41	2	2	7	9.5	38.5	10	5	44	3	MII	2PN	4Cb	CM1	BDCC	4	4		2	0	0	1																		7.4
192	5	2850	9.9	8	5	2	0.808081	0.625	0.4	40	2	2	7	7.5	36.5	6	3	45	1	MII	2PN	5Cc	BDBB		4	4		2	0	0	1																		4.3
193	5	2550	19	19	13	1	1	0.684211	0.0769231	40	2	2	7	7.5	36.5	6	3	46	1	MII	2PN	8Ab	BA	BHCC	4	4		2	0	0	1																		3.3
194	4	2850	27	25	23	9	0.925926	0.92	0.391304	29	1	1	7	9.5	38.5	10	5	47	1	MII	2PN	MCb	BDBB		4	4		1	1	0	0	2016.09.05	1	1	1	1	1	1	0	0	0	0		5.34	5.95	15.44	44		9.91
195	4	2850	27	25	23	9	0.925926	0.92	0.391304	29	1	1	7	9.5	38.5	10	5	47	2	MII	2PN	8Aa	BDBB		4	4		1	1	0	0																		9.91
196	4	2850	27	25	23	9	0.925926	0.92	0.391304	29	1	1	7	9.5	38.5	10	5	47	3	MII	2PN	8Cb	BHBB		4	4		1	1	0	0																		9.91
197	4	2850	27	25	23	9	0.925926	0.92	0.391304	29	1	1	7	9.5	38.5	10	5	47	4	MII	2PN	8Cb	BDBB		4	4		2	0	0	1																		9.91
198	4	2850	27	25	23	9	0.925926	0.92	0.391304	29	1	1	7	9.5	38.5	10	5	47	5	MII	2PN	MCb	BDBB		4	4		1	1	0	0																		9.91
199	4	2850	27	25	23	9	0.925926	0.92	0.391304	29	1	1	7	9.5	38.5	10	5	47	6	MII	2PN	MAa	BDBB		4	4		1	1	0	0																		9.91
200	4	2850	27	25	23	9	0.925926	0.92	0.391304	29	1	1	7	9.5	38.5	10	5	47	7	MII	2PN	MCb	BDBB		4	4		1	1	0	0																		9.91
201	4	2850	27	25	23	9	0.925926	0.92	0.391304	29	1	1	7	9.5	38.5	10	5	47	8	MII	2PN	8Cb	BHBB		4	4		1	1	0	0																		9.91
202	4	2325	32	26	24	6	0.8125	0.923077	0.25	27	1	1	7	8	37	7	4	48	1	MII	2PN	8Cb	BHBC		4	4		2	0	0	1									3	0	SA:2	x						9.91
203	4	2325	32	26	24	6	0.8125	0.923077	0.25	27	1	1	7	8	37	7	4	48	2	MII	2PN	8Ab	BB	BHBC	4	4		2	0	0	1											EA:1							9.91
204	4	2325	32	26	24	6	0.8125	0.923077	0.25	27	1	1	7	8	37	7	4	48	3	MII	2PN	6Cc	BB	BHBC	4	4		1	1	0	0	2016.09.26	1	1	0	0	0	0	0										9.91
205	4	2325	32	26	24	6	0.8125	0.923077	0.25	27	1	1	7	8	37	7	4	48	4	MII	2PN	MCb	BB	BDBC	4	4		1	1	0	0	2016.11.28	1	2	0	0		0	0										9.91
206	4	2325	32	26	24	6	0.8125	0.923077	0.25	27	1	1	7	8	37	7	4	48	5	MII	2PN	6Ca	BA	BDCBout	4	4		3	0	1	0	2016.11.28				0													9.91
207	4	2325	32	26	24	6	0.8125	0.923077	0.25	27	1	1	7	8	37	7	4	48	6	MII	2PN	8Cb	BB	BHCB	4	4		2	0	0	1																		9.91
208	5	3300	12.1	11	10	2	0.909091	0.909091	0.2	37	1	1	7	9	38	9	5	49	1	MII	2PN	8Aa	BA	BHBC	4	4		3	0	1	0	2016.11.14	1	1	1	1	1	1	0	1	1♂	0		2.46	2.46	12.22	193	34.82	3.69
209	5	3300	12.1	11	10	2	0.909091	0.909091	0.2	37	1	1	7	9	38	9	5	49	2	MII	(-)	3Ca	BA	BHBC	4	4		1	1	0	0	2016.09.05	1	1	0	0	0	0	0					1.22	4.09	9.01	79		3.15
210	4	3075	38	25	16	5	0.657895	0.64	0.3125	25	1	1	7	8.5	37.5	8	4	50	1	MII	2PN	MAb	BHBB		4	4		2	0	0	1									5	0	AA:3	x						9.93
211	4	3075	38	25	16	5	0.657895	0.64	0.3125	25	1	1	7	8.5	37.5	8	4	50	2	MII	2Cb	7Cb	BHCC		4	4		1	1	0	0	2016.09.28										EA:1							9.93
212	4	3075	38	25	16	5	0.657895	0.64	0.3125	25	1	1	7	8.5	37.5	8	4	50	3	MII	2Ab	8Cb	BHCC		4	4		2	0	0	1											SA:1							9.93
213	4	3075	38	25	16	5	0.657895	0.64	0.3125	25	1	1	7	8.5	37.5	8	4	50	4	MII	(-)	8Cb	BB	BHCCout	4	4		1	1	0	0	2016.09.28	1	2	0			0	0										9.93
214	4	3075	38	25	16	5	0.657895	0.64	0.3125	25	1	1	7	8.5	37.5	8	4	50	5	MII	(-)	6Ab	BB	BHCC	4	4		1	1	0	0	2016.11.29	1	1	0	0	0	0	0										9.93
215	5	3600	14	10	8	1	0.714286	0.8	0.125	38	1	2	7	8	37	7	4	51	1	MII	2PN	6Ca	CM	BDCC	4	4		1	1	0	0	2016.09.06	1	2	0	0		0	0	2	1♀	SA:1		2.29	7.76	8.66	20		3.2
216	5	3600	8	6	5	1	0.75	0.833333	0.2	38	1	2	7	8	37	7	4	51	2	MII	2PN	8Cb	BB	BHBB	4	4		1	1	0	0	2016.09.06				0													3.2
217	5	2850	5.5	5	5	2	0.909091	1	0.4	40	2	2	7	6.5	35.5	4	2	52	1	MII	2PN	7Ca	BDBB		4	4		2	0	0	1																		1.34
218	5	2850	6	5	5	2	0.833333	1	0.4	40	2	2	7	6.5	35.5	4	2	52	2	MII	2PN	8Ca	BDBB		4	4		1	1	0	0	2016.10.14																	1.34
219	5	3525	7.7	4	3	2	0.519481	0.75	0.666667	41	2	2	7	8.5	37.5	8	4	53	1	MII	2PN	5Ca	BHBB		4	4		1	1	0	0	2016.11.02								1	0	EA:1		6.33	9.59	11.13	12		1.35
220	5	3525	7.7	4	3	2	0.519481	0.75	0.666667	41	2	2	7	8.5	37.5	8	4	53	2	MII	(-)	8Aa	BDBB		4	4		2	0	0	1																		1.35
221	5	3075	9.9	8	6	1	0.808081	0.75	0.166667	38	1	2	7	9	38	9	5	54	1	MII	2PN	8Ca	BHBB		4	4		2	0	0	1									4	0	SA:4		3.67	3.25	13.43	154	18.45	4.38
222	5	3075	11	8	8	2	0.727273	1	0.25	38	1	2	7	8.5	37.5	8	4	55	1	MII	2PN	6Ca	BB	BDCC	4	4		2	0	0	1									0	0	0		6.58	5.58	9.88	51		3.04
223	5	3075	11	8	8	2	0.727273	1	0.25	38	1	2	7	8.5	37.5	8	4	55	2	MII	2PN	4Ca	BB	BDCC	4	4		1	1	0	0	2017.07.26																	3.04
224	5	3750	5.5	5	5	1	0.909091	1	0.2	34	1	1	7	8	37	7	4	56	1	MII	2Aa	MCb	BDCB		4	4		1	1	0	0	2016.10.04	1	1	1	1	1	1	0	2	0	SA:2		0.7	2.98	11.56			9.29
225	5	2775	17.6	11	9	4	0.625	0.818182	0.444444	29	1	1	7	9	38	9	5	57	1	MII	2PN	8Cb	BHBB		4	4		1	1	0	0	2016.09.16				1				0	0	0		3.22	4.06	6.64	30	4.09	3.94
226	5	2775	17.6	11	9	4	0.625	0.818182	0.444444	29	1	1	7	9	38	9	5	57	2	MII	2PN	7Ca	BHBB		4	4		2	0	0	1																		3.94
227	5	2775	17.6	11	9	4	0.625	0.818182	0.444444	29	1	1	7	9	38	9	5	57	3	MII	2PN	8Ab	BHBB		4	4		1	1	0	0	2016.09.16	1	2	1	1		2	0										3.94
228	5	2775	17.6	11	9	4	0.625	0.818182	0.444444	29	1	1	7	9	38	9	5	57	4	MII	2PN	8Aa	BHBB		4	4		1	1	0	0																		3.94
229	5	2775	5	4	3	2	0.8	0.75	0.666667	46	2	2	7	7.5	36.5	6	3	58	1	MII	2PN	MCa	BB	BHBB	4	4		2	0	0	1									4	1	SA:2		6.43	6.24	9.93	44		1.37
230	5	2775	5	4	1	1	0.8	0.25	1	46	2	2	7	7.5	36.5	6	3	59	1	MII	2PN	7Ca	BA	BHBB	4	4		2	0	0	1											AA:1							1.37
231	5	4200	11	9	8	2	0.818182	0.888889	0.25	40	2	2	7	6	35	3	2	60	5	MII	2PN	8Aa	BDBB		4	4		2	0	0	1																		5.68
232	5	4200	11	9	8	2	0.818182	0.888889	0.25	40	2	2	7	6	35	3	2	60	2	MII	2PN	MCa	BB	BHBB	4	4		2	0	0	1																		5.68
233	4	2850	30	26	13	6	0.866667	0.5	0.461538	42	2	2	7	6.5	35.5	4	2	61	1	MII	(-)	MCa	BHBA		3	1		1	1	0	0	2016.09.12	1	2	1			1	0	2	1	SA:1		10.99	12.17	4.19	35		14.21
234	4	2850	30	26	13	6	0.866667	0.5	0.461538	42	2	2	7	6.5	35.5	4	2	61	2	MII	2PN	5Ca	BHBB		4	4		3	0	1	0	2016.09.12				â-æ §æºNIPS-Normal													14.21
235	4	2850	30	26	13	6	0.866667	0.5	0.461538	42	2	2	7	6.5	35.5	4	2	61	3	MII	2PN	8Aa	BHBB		4	4		2	0	0	1																		14.21
236	4	2850	30	26	13	6	0.866667	0.5	0.461538	42	2	2	7	6.5	35.5	4	2	61	4	MII	2Aa	MCa	BHCC		4	4		2	0	0	1																		14.21
237	4	2850	30	26	13	6	0.866667	0.5	0.461538	42	2	2	7	6.5	35.5	4	2	61	5	MII	(-)	8Aa	BHBB		4	4		2	0	0	1																		14.21
238	4	2850	30	26	13	6	0.866667	0.5	0.461538	42	2	2	7	6.5	35.5	4	2	61	6	MII	2Aa	MCa	BHBB		4	4		2	0	0	1																		14.21
239	5	2550	13.2	7	7	4	0.530303	1	0.571429	36	1	1	7	5.5	34.5	2	1	62	1	MII	2PN	MCa	BHCC		4	4		2	0	0	1									1	1	0		1.57	7.72	8	19		1.27
240	5	2550	13.2	7	7	4	0.530303	1	0.571429	36	1	1	7	5.5	34.5	2	1	62	2	MII	2PN	7Cb	BA	BHBC	4	4		1	1	0	0	2017.01.04									引產								1.27
241	5	2550	13.2	7	7	4	0.530303	1	0.571429	36	1	1	7	5.5	34.5	2	1	62	3	MII	2PN	8Cb	BA	BHBC	4	4		2	0	0	1					♀-慧智NIPS-Normal													1.27
242	5	2550	13.2	7	7	4	0.530303	1	0.571429	36	1	1	7	5.5	34.5	2	1	62	4	MII	(-)	6Cb	BA	BHCC	4	4		3	0	1	0	2017.01.04	1	2	1			1	0										1.27
243	5	2325	14.3	11	8	6	0.769231	0.727273	0.75	36	1	1	7	7	36	5	3	63	1	MII	2PN	8Aa	BHAA		1	1		1	1	0	0	2016.09.17	1	1	1	1	1	1	0	1	0	SA:1		17.85	7.64	9.03	23		6.69
244	5	2325	14.3	11	8	6	0.769231	0.727273	0.75	36	1	1	7	7	36	5	3	63	2	MII	2PN	8Aa	BDAA		1	1		2	0	0	1																		6.69
245	5	2325	14.3	11	8	6	0.769231	0.727273	0.75	36	1	1	7	7	36	5	3	63	3	MII	(-)	8Aa	BDAA		1	1		2	0	0	1																		6.69
246	5	2325	14.3	11	8	6	0.769231	0.727273	0.75	36	1	1	7	7	36	5	3	63	4	MII	2PN	CM	BDAB		2	1		2	0	0	1																		6.69
247	5	2325	14.3	11	8	6	0.769231	0.727273	0.75	36	1	1	7	7	36	5	3	63	5	MII	2PN	8Aa	BDBB		4	4		2	0	0	1																		6.69
248	4	2550	22	21	18	11	0.954545	0.857143	0.611111	39	2	2	7	8	37	7	4	64	1	MII	2PN	MCa	BHBB		4	4		2	0	0	1									4	1♂	AA:1		0.68	1.09	8.81	87		3.82
249	4	2550	22	21	18	11	0.954545	0.857143	0.611111	39	2	2	7	8	37	7	4	64	2	MII	2PN	4Cb	BDAB		2	1		1	1	0	0	2016.11.10	1	2	0			0	0			SA:2							3.82
250	4	2550	22	21	18	11	0.954545	0.857143	0.611111	39	2	2	7	8	37	7	4	64	3	MII	2PN	7Ca	BDAB		2	1		1	1	0	0																		3.82
251	4	2550	22	21	18	11	0.954545	0.857143	0.611111	39	2	2	7	8	37	7	4	64	4	MII	2PN	MAa	BDBB		4	4		1	1	0	0																		3.82
252	4	2550	22	21	18	11	0.954545	0.857143	0.611111	39	2	2	7	8	37	7	4	64	5	MII	2PN	MAa	BDBB		4	4		1	1	0	0																		3.82
253	4	2550	22	21	18	11	0.954545	0.857143	0.611111	39	2	2	7	8	37	7	4	64	6	MII	2PN	MCa	BDBB		4	4		1	1	0	0	2016.11.10																	3.82
254	4	2550	22	21	18	11	0.954545	0.857143	0.611111	39	2	2	7	8	37	7	4	64	7	MII	2PN	7Aa	BDBB		4	4		1	1	0	0	2017.02.16	1	1	1	1	1	1	1										3.82
255	4	2550	22	21	18	11	0.954545	0.857143	0.611111	39	2	2	7	8	37	7	4	64	8	MII	2PN	8Ca	BDBC		4	4		2	0	0	1																		3.82
256	4	2550	22	21	18	11	0.954545	0.857143	0.611111	39	2	2	7	8	37	7	4	64	9	MII	2PN	MCb	BDCC		4	4		2	0	0	1																		3.82
257	4	2550	22	21	18	11	0.954545	0.857143	0.611111	39	2	2	7	8	37	7	4	64	10	MII	2PN	MCb	BCBC		4	4		2	0	0	1																		3.82
258	4	2550	22	21	18	11	0.954545	0.857143	0.611111	39	2	2	7	8	37	7	4	64	11	MII	2PN	7Ca	CM1	BDBB	4	4		2	0	0	1																		3.82
259	5	2775	17.6	15	15	2	0.852273	1	0.133333	43	2	2	7	8	37	7	4	65	1	MII	2PN	8Ab	BDBC		4	4		2	0	0	1									2	1♀	SA:1		3.23	5.54	9.32	12		5.12
260	5	2775	18	15	15	2	0.833333	1	0.133333	43	2	2	7	8	37	7	4	65	2	MII	1PN	8Aa	BB	BDBC	4	4		2	0	0	1																		5.12
261	4	2475	30	12	12	5	0.4	1	0.416667	28	1	1	7	9	38	9	5	66	1	MII	2PN	4Ca	BHBB		4	4		1	1	0	0									0	0	0	x						5.12
262	4	2475	30	12	12	5	0.4	1	0.416667	28	1	1	7	9	38	9	5	66	2	MII	2PN	8Ca	BB	BHBB	4	4		1	1	0	0	2016.11.24	1	1	1	1	1	1	0										15.58
263	4	2475	30	12	12	5	0.4	1	0.416667	28	1	1	7	9	38	9	5	66	3	MII	2PN	7Ca	MCb	BHBC	4	4		4	0	0	1																		15.58
264	4	2475	30	12	12	5	0.4	1	0.416667	28	1	1	7	9	38	9	5	66	4	MII	2PN	MCa	BA	BHCB	4	4		1	1	0	0																		15.58
265	4	2475	30	12	12	5	0.4	1	0.416667	28	1	1	7	9	38	9	5	66	5	MII	2PN	5Cb	CM	BHCC	4	4		1	1	0	0																		15.58
266	4	2550	22	18	13	5	0.818182	0.722222	0.384615	34	1	1	7	8	37	7	4	67	1	MII	(-)	MCa	BHBB		4	4		2	0	0	1									0	0	0		5.34	4.39	20.7	83	8.95	13.59
267	4	2550	22	18	13	5	0.818182	0.722222	0.384615	34	1	1	7	8	37	7	4	67	2	MII	(-)	MCa	BHBB		4	4		1	1	0	0																		13.59
268	4	2550	22	18	13	5	0.818182	0.722222	0.384615	34	1	1	7	8	37	7	4	67	3	MII	(-)	MCa	BHBB		4	4		2	0	0	1																		13.59
269	4	2550	22	18	13	5	0.818182	0.722222	0.384615	34	1	1	7	8	37	7	4	67	4	MII	2PN	MCa	BHBB		4	4		2	0	0	1																		13.59
270	4	2550	22	18	13	5	0.818182	0.722222	0.384615	34	1	1	7	8	37	7	4	67	5	MII	2PN	MCb	BHBB		4	4		2	0	0	1																		13.59
271	4	2850	38	32	28	6	0.842105	0.875	0.214286	33	1	1	7	7	36	5	3	68	1	MII	2PN	MCa		BHBCpoor	4	4		5	0	0	1	2016.10.06				0				0	0	0		3.26	4.7	12.44	23		7.54
272	4	2850	38	32	28	6	0.842105	0.875	0.214286	33	1	1	7	7	36	5	3	68	2	MII	2PN	MCb	BCCC	BDBB	4	4		1	1	0	0	2016.10.06	1	2	0	0		0	0										7.54
273	4	2850	38	32	28	6	0.842105	0.875	0.214286	33	1	1	7	7	36	5	3	68	3	MII	2PN	7Cb	BA	BDBBpoor	4	4		2	0	0	1																		7.54
274	5	2475	15.4	13	13	4	0.844156	1	0.307692	39	2	2	7	7.5	36.5	6	3	69	1	MII	2PN	8Ab	BHBB		4	4		2	0	0	1									2	2♀	0		4.3	5.89	13.58	22		6.31
275	5	2475	15.4	13	13	4	0.844156	1	0.307692	39	2	2	7	7.5	36.5	6	3	69	2	MII	2PN	8Ab	BHBB		4	4		1	1	0	0																		6.31
276	5	2475	15	13	13	4	0.866667	1	0.307692	39	2	2	7	7.5	36.5	6	3	69	3	MII	2PN	5Ca	BB	BHBB	4	4		2	0	0	1																		6.31
277	5	2475	15	13	13	4	0.866667	1	0.307692	39	2	2	7	7.5	36.5	6	3	69	4	MII	2PN	7Cb	BA	BHBB	4	4		1	1	0	0	2017.01.25	1	1	1	1	1	1	1										6.31
278	5	3000	11	9	8	4	0.818182	0.888889	0.5	36	1	1	7	6	35	3	2	70	1	MII	2PN	4Ca	BHBB		4	4		1	1	0	0																		1.63
279	5	3000	11	9	8	4	0.818182	0.888889	0.5	36	1	1	7	6	35	3	2	70	2	MII	(-)	8Cb	BHBB		4	4		2	0	0	1																		1.63
280	5	3000	11	9	8	4	0.818182	0.888889	0.5	36	1	1	7	6	35	3	2	70	3	MII	2PN	8Ab	BHBB		4	4		3	0	1	0																		1.63
281	5	3000	11	9	8	4	0.818182	0.888889	0.5	36	1	1	7	6	35	3	2	70	4	MII	(-)	MCa	BHBC		4	4		2	0	0	1																		1.63
282	5	4650	17.6	10	6	1	0.568182	0.6	0.166667	32	1	1	8	6.5	34.5	2	1	71	1	MII	2PN	MCb	BDBB		4	4		2	0	0	1									0	0	0		3.06	4.08	6.82	33		4.3
283	4	2775	37	32	22	11	0.864865	0.6875	0.5	27	1	1	7	6.5	35.5	4	2	72	1	MII	(-)	MCb	BHBB		4	4		1	1	0	0	2016.10.04	1	2	0	0		0	0	1	1	0	x						13.65
284	4	2775	37	32	22	11	0.864865	0.6875	0.5	27	1	1	7	6.5	35.5	4	2	72	2	MII	(-)	MCa	BHBB		4	4		2	0	0	1										意外往生								13.65
285	4	2775	37	32	22	11	0.864865	0.6875	0.5	27	1	1	7	6.5	35.5	4	2	72	3	MII	2PN	5Cb	BHBB		4	4		1	1	0	0	2016.10.04				0													13.65
286	4	2775	37	32	22	11	0.864865	0.6875	0.5	27	1	1	7	6.5	35.5	4	2	72	4	MII	2Aa	MCb	BHBB		4	4		1	1	0	0																		13.65
287	4	2775	37	32	22	11	0.864865	0.6875	0.5	27	1	1	7	6.5	35.5	4	2	72	5	MII	2Aa	MCa	BHBB		4	4		1	1	0	0	2016.12.15	1	1	1	1	1	1	0										13.65
288	4	2775	37	32	22	11	0.864865	0.6875	0.5	27	1	1	7	6.5	35.5	4	2	72	6	MII	(-)	6Cb	BHBB		4	4		2	0	0	1																		13.65
289	4	2775	37	32	22	11	0.864865	0.6875	0.5	27	1	1	7	6.5	35.5	4	2	72	7	MII	2PN	MCb	BHBB		4	4		1	1	0	0																		13.65
290	4	2775	37	32	22	11	0.864865	0.6875	0.5	27	1	1	7	6.5	35.5	4	2	72	8	MII	(-)	MCb	BHBB		4	4		2	0	0	1																		13.65
291	4	2775	37	32	22	11	0.864865	0.6875	0.5	27	1	1	7	6.5	35.5	4	2	72	9	MII	2Aa	7Cb	BHBB		4	4		3	0	1	0																		13.65
292	4	2775	37	32	22	11	0.864865	0.6875	0.5	27	1	1	7	6.5	35.5	4	2	72	10	MII	2Aa	MCa	BHBB		4	4		1	1	0	0																		13.65
293	4	2775	37	32	22	11	0.864865	0.6875	0.5	27	1	1	7	6.5	35.5	4	2	72	11	MII	(-)	MCa	BDBB		4	4		1	1	0	0																		13.65
294	5	3075	7.7	6	4	1	0.779221	0.666667	0.25	43	2	2	7	6.5	35.5	4	2	73	1	MII	2PN	2Cb	BHBB		4	4		1	1	0	0	2016.09.21	1	1	1	1	1	1	0		引產								2.12
295	5	3075	14.3	12	9	2	0.839161	0.75	0.222222	31	1	1	7	8	37	7	4	74	1	MII	2PN	4Cb	BB	BHBB	4	4		1	1	0	0									0	0	0		16.63	6.38	10.4	72		4.16
296	5	3075	14.3	12	9	2	0.839161	0.75	0.222222	31	1	1	7	8	37	7	4	74	2	MII	2PN	6Cb	BA	BDBB	4	4		2	0	0	1																		4.16
297	4	2475	22	13	13	7	0.590909	1	0.538462	28	1	1	7	6.5	35.5	4	2	75	1	MII	(-)	8Ca	BHBB		4	4		1	1	0	0									1	0	SA:1		9.38	3.31	12.35	112		10.83
298	4	2475	22	13	13	7	0.590909	1	0.538462	28	1	1	7	6.5	35.5	4	2	75	2	MII	(-)	8Aa	BB	BHBC	4	4		1	1	0	0																		10.83
299	4	2475	22	13	13	7	0.590909	1	0.538462	28	1	1	7	6.5	35.5	4	2	75	3	MII	2PN	8Cb	BB	BHBC	4	4		2	0	0	1																		10.83
300	4	2475	22	13	13	7	0.590909	1	0.538462	28	1	1	7	6.5	35.5	4	2	75	4	MII	2PN	7Ca	BHCC	BHBC	4	4		1	1	0	0																		10.83
301	4	2475	22	13	13	7	0.590909	1	0.538462	28	1	1	7	6.5	35.5	4	2	75	5	MII	2PN	8Ab	BA	BHBC	4	4		1	1	0	0	2016.09.22																	10.83
302	4	2475	22	13	13	7	0.590909	1	0.538462	28	1	1	7	6.5	35.5	4	2	75	6	MII	2PN	MCb	BA	BHBB	4	4		1	1	0	0	2016.09.22	1	2	1			1	0										10.83
303	4	2475	22	13	13	7	0.590909	1	0.538462	28	1	1	7	6.5	35.5	4	2	75	7	MII	2PN	MCa	BA	BHBC	4	4		2	0	0	1																		10.83
304	5	4125	7.7	5	2	1	0.649351	0.4	0.5	40	2	2	7	8	37	7	4	76	1	MII	2PN	7Cc	BHBB		4	4		2	0	0	1									2	0	SA:2		4.06	4.44	10.99	34		2.33
305	5	2775	8.8	8	8	6	0.909091	1	0.75	31	1	1	7	7.5	36.5	6	3	77	1	MII	2PN	5Cb	BHBB		4	4		1	1	0	0									1	2	0		5.66	7.26	6.12	33		5.32
306	5	2775	8.8	8	8	6	0.909091	1	0.75	31	1	1	7	7.5	36.5	6	3	77	2	MII	(-)	8Aa	BHBB		4	4		3	0	1	0										TWINS								5.32
307	5	2775	8.8	8	8	6	0.909091	1	0.75	31	1	1	7	7.5	36.5	6	3	77	3	MII	2PN	6Ca	BHBB		4	4		1	1	0	0	2016.10.27	1	1	1	1	1	1	0										5.32
308	5	2775	8.8	8	8	6	0.909091	1	0.75	31	1	1	7	7.5	36.5	6	3	77	4	MII	2PN	8Aa	BHBB		4	4		1	1	0	0																		5.32
309	5	2775	8.8	8	8	6	0.909091	1	0.75	31	1	1	7	7.5	36.5	6	3	77	5	MII	2PN	CM2	BHBB		4	4		1	1	0	0																		5.32
310	5	2775	8.8	8	8	6	0.909091	1	0.75	31	1	1	7	7.5	36.5	6	3	77	6	MII	2Aa	8Ca	BHBB		4	4		1	1	0	0																		5.32
311	5	2775	9.9	9	6	2	0.909091	0.666667	0.333333	25	1	1	7	10	39	10	5	78	1	MII	2PN	6Cb	BB	BDAB	4	4		1	1	0	0									3	1	SA:2	x						5.32
312	5	2775	9.9	9	6	2	0.909091	0.666667	0.333333	25	1	1	7	10	39	10	5	78	2	MII	2PN	8Ca	CM2	BDBC	4	4		2	0	0	1										TWINS_♀								5.32
313	5	2400	16.5	10	2	1	0.606061	0.2	0.5	25	1	1	7	7	36	5	3	79	1	MII	2PN	6Cb	BDBB		4	4		1	1	0	0	2016.10.08	1	1	1	1	1	1	0	4	2	SA:1	x						5.32
314	5	2550	5	4	3	1	0.8	0.75	0.333333	42	2	2	7	8.5	37.5	8	4	80	1	MII	2PN	MCa	BB	BHBC	4	4		2	0	0	1									2	2♀	0		5.37	8.23	6.81	30		0.28
315	4	3075	25	21	17	10	0.84	0.809524	0.588235	34	1	1	7	6.5	35.5	4	2	81	1	MII	2PN	7Aa	BDBA		3	1		1	1	0	0	2016.09.30	1	1	1	1	1	1	0	2	2♀	0		2.56	2.75	7.66	52	6.27	7.02
316	4	3075	25	21	17	10	0.84	0.809524	0.588235	34	1	1	7	6.5	35.5	4	2	81	2	MII	2PN	8Aa	BDBA		3	1		2	0	0	1																		7.02
317	4	3075	25	21	17	10	0.84	0.809524	0.588235	34	1	1	7	6.5	35.5	4	2	81	3	MII	2PN	6Ca	BDBB		4	4		1	1	0	0																		7.02
318	4	3075	25	21	17	10	0.84	0.809524	0.588235	34	1	1	7	6.5	35.5	4	2	81	4	MII	2PN	8Cb	BDBB		4	4		1	1	0	0																		7.02
319	4	3075	25	21	17	10	0.84	0.809524	0.588235	34	1	1	7	6.5	35.5	4	2	81	5	MII	2PN	8Ca	BA	BDBB	4	4		1	1	0	0																		7.02
320	4	3075	25	21	17	10	0.84	0.809524	0.588235	34	1	1	7	6.5	35.5	4	2	81	6	MII	2PN	6Aa	BCCC	BDBB	4	4		2	0	0	1																		7.02
321	4	3075	25	21	17	10	0.84	0.809524	0.588235	34	1	1	7	6.5	35.5	4	2	81	7	MII	(-)	8Ca	BDCC	BHBB	4	4		2	0	0	1																		7.02
322	4	3075	25	21	17	10	0.84	0.809524	0.588235	34	1	1	7	6.5	35.5	4	2	81	8	MII	2PN	7Ca	BDCC	BHBBout	4	4		1	1	0	0																		7.02
323	5	3600	11	6	5	1	0.545455	0.833333	0.2	36	1	1	7	6.5	35.5	4	2	82	1	MII	2PN	8Aa	BHBB		4	4		1	1	0	0									1	1	0		3.05	5.99	37.99	33		3.74
324	5	2325	18.7	16	13	4	0.855615	0.8125	0.307692	37	1	1	7	6	35	3	2	83	1	MII	2PN	8Ab	BHBC		4	4		2	0	0	1									1	1♀	0		5.1	7.95	13.35	23		9.36
325	5	2325	18.7	16	13	4	0.855615	0.8125	0.307692	37	1	1	7	6	35	3	2	83	2	MII	(-)	5Cc	BHBB		4	4		2	0	0	1																		9.36
326	5	2325	18.7	16	13	4	0.855615	0.8125	0.307692	37	1	1	7	6	35	3	2	83	3	MII	2PN	8Cb	BHBC		4	4		3	0	1	0	2016.11.09	1	1	0	0	0	0	0										9.36
327	5	6750	9.9	9	5	2	0.909091	0.555556	0.4	42	2	2	7	6.5	35.5	4	2	84	1	MII	2PN	6Cb	BA	BHCC	4	4		2	0	0	1																		9.36
328	5	4050	13.2	5	5	1	0.378788	1	0.2	38	1	2	7	6.5	35.5	4	2	85	1	MII	(-)	6Cb	BB	BHBC	4	4		2	0	0	1									1	1	0		5.66	2.76	5.61	45	5.53	6.93
329	5	3600	5.5	5	2	2	0.909091	0.4	1	31	1	1	9	7.5	34.5	2	1	86	1	MII	2PN	8Cb	BA	BHBB	4	4		1	1	0	0	2017.01.25	1	1	0	0	0	0	0	1	0	SA:1		9.52	3.6	16.6	95	0.14	9.12
330	5	3600	5.5	5	2	2	0.909091	0.4	1	31	1	1	9	7.5	34.5	2	1	86	2	MII	2PN	8Aa	BA	BHBC	4	4		1	1	0	0	2017.04.27	1	1	1	1	1	1	0										9.12
331	5	2325	20	15	14	7	0.75	0.933333	0.5	32	1	1	7	7.5	36.5	6	3	87	1	MII	(-)	8Ab	BHBB		4	4		1	1	0	0	2016.09.30	1	1	0	0	0	0	0	2	1♀	SA:1		5.86	6.7	12.01	23		7.94
332	5	2325	20	15	14	7	0.75	0.933333	0.5	32	1	1	7	7.5	36.5	6	3	87	2	MII	(-)	Mab	BHBB		4	4		1	1	0	0	2016.11.02	1	1	0	0	0	0	0										7.94
333	5	2325	20	15	14	7	0.75	0.933333	0.5	32	1	1	7	7.5	36.5	6	3	87	3	MII	2Aa	8Ca	BHBB		4	4		2	0	0	1																		7.94
334	5	2325	20	15	14	7	0.75	0.933333	0.5	32	1	1	7	7.5	36.5	6	3	87	4	MII	(-)	7Ca	BDBB		4	4		1	1	0	0	2017.01.04	1	1	0	0	0	0	0										7.94
335	5	2325	20	15	14	7	0.75	0.933333	0.5	32	1	1	7	7.5	36.5	6	3	87	5	MII	(-)	8Cb	BA	BHBB	4	4		2	0	0	1																		7.94
336	5	2325	20	15	14	7	0.75	0.933333	0.5	32	1	1	7	7.5	36.5	6	3	87	6	MII	(-)	8Ca	CM2	BHBB	4	4		1	1	0	0																		7.94
337	5	5850	6.6	6	3	1	0.909091	0.5	0.333333	38	1	2	7	8	37	7	4	88	1	MII	2PN	8Aa	CM2	BA	4	4		1	1	0	0									2	2♀	0		5.62	6.51	11.58	35		0.13
338	5	3375	12	9	7	4	0.75	0.777778	0.571429	42	2	2	7	7.5	36.5	6	3	89	3	MII	2PN	3Ca	BDBB		4	4		2	0	0	1																		4.02
339	5	3375	12	9	7	4	0.75	0.777778	0.571429	42	2	2	7	7.5	36.5	6	3	89	4	MII	2PN	8Ca	BDBC		4	4		2	0	0	1																		4.02
340	5	3375	12	9	7	4	0.75	0.777778	0.571429	42	2	2	7	7.5	36.5	6	3	89	5	MII	3Cb	7Cb	BDBB		4	4		2	0	0	1																		4.02
341	5	3375	12.1	7	7	2	0.578512	1	0.285714	43	2	2	7	7	36	5	3	90	1	MII	2PN	7Cb	BDBC		4	4		2	0	0	1									3	0	SA:3		2.76	3.04	37.04	38		1.98
342	5	3375	12.1	7	7	2	0.578512	1	0.285714	43	2	2	7	7	36	5	3	90	2	MII	2PN	8Cb	BCCC	BHBC	4	4		2	0	0	1																		1.98
343	5	5100	6.6	4	4	2	0.606061	1	0.5	44	2	2	7	7.5	36.5	6	3	91	1	MII	2PN	8Aa	BB	BHBB	4	4		2	0	0	1																		1.98
344	5	5100	6.6	4	4	2	0.606061	1	0.5	44	2	2	7	7.5	36.5	6	3	90	2	MII	2PN	8Aa	BA	BDBB	4	4		2	0	0	1																		1.98
345	5	2850	11	10	10	2	0.909091	1	0.2	43	2	2	7	7.5	36.5	6	3	92	1	MII	2PN	7Cb	BB	BHBB	4	4		2	0	0	1	2017.01.19	1	1	1			2	0										1.08
346	5	3150	13.2	12	8	4	0.909091	0.666667	0.5	40	2	2	7	6.5	35.5	4	2	93	1	MII	2PN	8Aa	BHAA		1	1		2	0	0	1									1	0	AA:1		4.23	4.85	10.02	21		2.38
347	5	3150	13.2	12	8	4	0.909091	0.666667	0.5	40	2	2	7	6.5	35.5	4	2	93	2	MII	2PN	2Ca	BCAB	BHBC	4	4		1	1	0	0	2017.04.05	1	2	0	0		0	0										2.38
348	5	2850	22	15	9	3	0.681818	0.6	0.333333	36	1	1	7	8.5	37.5	8	4	94	1	MII	2PN	5Cc	BHAA		1	1		1	1	0	0	2016.10.14	1	1	0	0	0	0	0	2	2	0		14.93	3.45	24.96	179		11.2
349	5	2850	22	15	9	3	0.681818	0.6	0.333333	36	1	1	7	8.5	37.5	8	4	94	2	MII	2PN	8Aa	BHAA		1	1		1	1	0	0	2017.01.04	1	1	0	0	0	0	0										11.2
350	5	2850	22	15	9	3	0.681818	0.6	0.333333	36	1	1	7	8.5	37.5	8	4	94	3	MII	2PN	8Ca	BHAA		1	1		2	0	0	1																		11.2
351	5	2850	13.2	10	8	2	0.757576	0.8	0.25	43	2	2	7	6.5	35.5	4	2	95	1	MII	2PN	MCc	BA	BHBC	4	4		2	0	0	1									2	0	SA:2		2.36	5.87	21.59	25		3.87
352	5	2850	13.2	10	8	2	0.757576	0.8	0.25	43	2	2	7	6.5	35.5	4	2	95	2	MII	2PN	4Cc	BB	BHBC	4	4		2	0	0	1																		3.87
353	4	2850	22	19	14	8	0.863636	0.736842	0.571429	24	1	1	7	7	36	5	3	96	1	MII	1PN	5Cb	BDBB		4	4		1	1	0	0	2016.10.28	1	1	0	0	0	0	0	0	0	0	x						5.51
354	4	2850	22	19	14	8	0.863636	0.736842	0.571429	24	1	1	7	7	36	5	3	96	2	MII	2PN	8Aa	BDBB		4	4		1	1	0	0	2016.12.28	1	2	1			1	0					2.84	3.16		11		5.51
355	4	2850	22	19	14	8	0.863636	0.736842	0.571429	24	1	1	7	7	36	5	3	96	3	MII	2PN	6Cb	BDBB		4	4		2	0	0	1																		5.51
356	4	2850	22	19	14	8	0.863636	0.736842	0.571429	24	1	1	7	7	36	5	3	96	4	MII	(-)	8Cb	BDBB		4	4		2	0	0	1																		5.51
357	4	2850	22	19	14	8	0.863636	0.736842	0.571429	24	1	1	7	7	36	5	3	96	5	MII	2PN	7Cb	BA	BHBB	4	4		1	1	0	0	2016.12.28																	5.51
358	4	2850	22	19	14	8	0.863636	0.736842	0.571429	24	1	1	7	7	36	5	3	96	6	MII	2PN	7Ca	BB	BDBB	4	4		1	1	0	0																		5.51
359	4	2850	22	19	14	8	0.863636	0.736842	0.571429	24	1	1	7	7	36	5	3	96	7	MII	(-)	5Cc	BDCC	BHBB	4	4		4	0	0	1																		5.51
360	5	4050	17.6	13	8	6	0.738636	0.615385	0.75	36	1	1	7	7.5	36.5	6	3	97	1	MII	2PN	8Aa	BDBB		4	4		2	0	0	1									0	0	0		3.6	7.25	15.68	32		9.68
361	5	4050	17.6	13	8	6	0.738636	0.615385	0.75	36	1	1	7	7.5	36.5	6	3	97	2	MII	(-)	8Ab	BDBB		4	4		1	1	0	0	2016.11.09																	9.68
362	5	4050	17.6	13	8	6	0.738636	0.615385	0.75	36	1	1	7	7.5	36.5	6	3	97	3	MII	2PN	8Ab	BB	BHAB	2	1		1	1	0	0	2016.11.09	1	2	1			1	0										9.68
363	5	4050	17.6	13	8	6	0.738636	0.615385	0.75	36	1	1	7	7.5	36.5	6	3	97	4	MII	2PN	MCb	BB	BDAB	2	1		1	1	0	0					(羊水：46,XY,22ps+pat)													9.68
364	5	4050	17.6	13	8	6	0.738636	0.615385	0.75	36	1	1	7	7.5	36.5	6	3	97	5	MII	2PN	8Cb	BA	BDBA	3	1		2	0	0	1																		9.68
365	5	4050	17.6	13	8	6	0.738636	0.615385	0.75	36	1	1	7	7.5	36.5	6	3	97	6	MII	2PN	MAb	BA	BDBC	4	4		2	0	0	1																		9.68
366	4	3900	22	15	11	6	0.681818	0.733333	0.545455	28	1	1	7	8	37	7	4	98	1	MII	2PN	MCb	BHBB		4	4		3	0	1	0									4	0	EA:2	x						8.47
367	4	3900	22	15	11	6	0.681818	0.733333	0.545455	28	1	1	7	8	37	7	4	98	2	MII	(-)	8Ca	BDBB		4	4		2	0	0	1											AA:2							8.47
368	4	3900	22	15	11	6	0.681818	0.733333	0.545455	28	1	1	7	8	37	7	4	98	3	MII	2Aa	CM2	BDBB		4	4		1	1	0	0	2016.12.21	1	1	1	1	1	1	0										8.47
369	4	3900	22	15	11	6	0.681818	0.733333	0.545455	28	1	1	7	8	37	7	4	98	4	MII	2PN	CM2	BDBB		4	4		2	0	0	1																		8.47
370	4	3900	22	15	11	6	0.681818	0.733333	0.545455	28	1	1	7	8	37	7	4	98	5	MII	2Aa	4Aa	BDBB		4	4		1	1	0	0																		8.47
371	4	3900	22	15	11	6	0.681818	0.733333	0.545455	28	1	1	7	8	37	7	4	98	6	MII	(-)	8Cb	BB	BDBB	4	4		2	0	0	1																		8.47
372	5	2850	12.1	10	8	1	0.826446	0.8	0.125	40	2	2	7	6	35	3	2	99	1	MII	(-)	7Ca	BDBB		4	4		2	0	0	1									2	0	SA:2		8.79	7.85	18.82	34		4.31
373	4	2850	34	23	14	12	0.676471	0.608696	0.857143	26	1	1	7	6.5	35.5	4	2	100	1	MII	2PN	CM2	BHBB		4	4		1	1	0	0	2016.11.11				0				0	0	0	x						5.81
374	4	2850	34	23	14	12	0.676471	0.608696	0.857143	26	1	1	7	6.5	35.5	4	2	100	2	MII	2PN	8Ca	BHBB		4	4		1	1	0	0	2016.11.11	1	2	0	0		0	0										5.81
375	4	2850	34	23	14	12	0.676471	0.608696	0.857143	26	1	1	7	6.5	35.5	4	2	100	3	MII	2PN	8Aa	BDBB		4	4		1	1	0	0																		5.81
376	4	2850	34	23	14	12	0.676471	0.608696	0.857143	26	1	1	7	6.5	35.5	4	2	100	4	MII	2PN	8Aa	BDCC		4	4		1	1	0	0																		5.81
377	4	2850	34	23	14	12	0.676471	0.608696	0.857143	26	1	1	7	6.5	35.5	4	2	100	5	MII	2PN	8Aa	BB	BHAB	2	1		3	0	1	0																		5.81
378	4	2850	34	23	14	12	0.676471	0.608696	0.857143	26	1	1	7	6.5	35.5	4	2	100	6	MII	2PN	6Aa	BA	BHBA	3	1		2	0	0	1																		5.81
379	4	2850	34	23	14	12	0.676471	0.608696	0.857143	26	1	1	7	6.5	35.5	4	2	100	7	MII	2PN	8Aa	CM1	BHBB	4	4		2	0	0	1																		5.81
380	4	2850	34	23	14	12	0.676471	0.608696	0.857143	26	1	1	7	6.5	35.5	4	2	100	8	MII	2PN	MCa	BB	BHAB	2	1		1	1	0	0																		5.81
381	4	2850	34	23	14	12	0.676471	0.608696	0.857143	26	1	1	7	6.5	35.5	4	2	100	9	MII	2PN	8Aa	BA	BHBB	4	4		1	1	0	0																		5.81
382	4	2850	34	23	14	12	0.676471	0.608696	0.857143	26	1	1	7	6.5	35.5	4	2	100	10	MII	2PN	8Aa	BB	BDAA	1	1		1	1	0	0	2017.02.02	1	2	0			0	0										5.81
383	4	2850	34	23	14	12	0.676471	0.608696	0.857143	26	1	1	7	6.5	35.5	4	2	100	11	MII	2PN	MAa	BA	BHAA	1	1		1	1	0	0	2017.02.02																	5.81
384	4	2850	34	23	14	12	0.676471	0.608696	0.857143	26	1	1	7	6.5	35.5	4	2	100	12	MII	2PN	7Ca	BA	BDAB	2	1		2	0	0	1																		5.81
385	5	3225	9.9	6	4	1	0.606061	0.666667	0.25	42	2	2	7	7.5	36.5	6	3	101	1	MII	2PN	MCb	BHCC		4	4		2	0	0	1													2.84	6.04	12.6	36		2.3
386	5	2550	11	10	6	4	0.909091	0.6	0.666667	35	1	1	7	5.5	34.5	2	1	102	1	MII	(-)	MCa	BHBC		4	4		2	0	0	1									5	3	SA:1		15.27	8.68	7.77	54	2.68	2.32
387	5	2550	11	10	6	4	0.909091	0.6	0.666667	35	1	1	7	5.5	34.5	2	1	102	2	MII	2PN	8Aa	BHCB		4	4		2	0	0	1										(2♀,1-唐氏症引產)	EA:1							2.32
388	5	2550	11	10	6	4	0.909091	0.6	0.666667	35	1	1	7	5.5	34.5	2	1	102	3	MII	(-)	MCa	BCBB		4	4		1	1	0	0	2016.10.14	1	1	0	0	0	0	0										2.32
389	5	2550	11	10	6	4	0.909091	0.6	0.666667	35	1	1	7	5.5	34.5	2	1	102	4	MII	(-)	8Cb	BB	BHBB	4	4		2	0	0	1																		2.32
390	4	2400	21	14	8	2	0.666667	0.571429	0.25	29	1	1	7	6.5	35.5	4	2	103	1	MII	(-)	3Cc	BA	BHBB	4	4		2	0	0	1									0	0	0		6.46	3.88	8.06	27		6.62
391	4	2400	21	14	8	2	0.666667	0.571429	0.25	29	1	1	7	6.5	35.5	4	2	103	2	MII	2PN	4Cc	BA	BHCB	4	4		1	1	0	0	2016.10.14	1	1	1	1	1	1	0										6.62
392	5	4500	11	10	7	4	0.909091	0.7	0.571429	37	1	1	7	8	37	7	4	104	1	MII	2PN	8Ab	BHBB		4	4		2	0	0	1									3	1♀	AA:2		18.87	12.07	6.14	28		6.48
393	5	4500	11	10	7	4	0.909091	0.7	0.571429	37	1	1	7	8	37	7	4	104	2	MII	2PN	7Cb	BHBB		4	4		1	1	0	0	2016.10.17	1	1	1	1	1	1	0										6.48
394	5	4500	11	10	7	4	0.909091	0.7	0.571429	37	1	1	7	8	37	7	4	104	3	MII	2PN	8Ab	BHBB		4	4		1	1	0	0																		6.48
395	5	4500	11	10	7	4	0.909091	0.7	0.571429	37	1	1	7	8	37	7	4	104	4	MII	2PN	8Ab	BHBC		4	4		1	1	0	0																		6.48
396	4	3450	21	15	7	4	0.714286	0.466667	0.571429	38	1	2	9	7.5	34.5	2	1	105	1	MII	2PN	MCa	BCBB		4	4		1	1	0	0	2016.10.24	1	1	0	0	0	0	0	1	0	SA:1		3.93	2.97	11.23	65	9.3	4.09
397	4	3450	21	15	7	4	0.714286	0.466667	0.571429	38	1	2	9	7.5	34.5	2	1	105	2	MII	(-)	MCa	BB	BHBBout	4	4		1	1	0	0	2017.08.04	1	1	1	1	1	1	1										4.09
398	4	3450	21	15	7	4	0.714286	0.466667	0.571429	38	1	2	9	7.5	34.5	2	1	105	3	MII	2PN	8Ca	BB	BDBB	4	4		2	0	0	1																		4.09
399	4	3450	21	15	7	4	0.714286	0.466667	0.571429	38	1	2	9	7.5	34.5	2	1	105	4	MII	2PN	7Ca	CM1	BDBC	4	4		2	0	0	1																		4.09
400	5	3000	14.3	12	6	3	0.839161	0.5	0.5	33	1	1	7	8	37	7	4	106	2	MII	2PN	6Cb	BA	BHBB	4	4		1	1	0	0																		1.73
401	5	3000	14.3	8	4	2	0.559441	0.5	0.5	33	1	1	7	8	37	7	4	106	3	MII	2PN	6Cb	BA	BDBB	4	4		2	0	0	1																		1.73
402	5	3000	14.3	8	4	2	0.559441	0.5	0.5	33	1	1	7	8	37	7	4	106	4	MII	2PN	8Ca	CM2	BHBB	4	4		2	0	0	1																		1.73
403	4	3000	26	20	17	9	0.769231	0.85	0.529412	29	1	1	7	5.5	34.5	2	1	107	1	MII	2PN	6Cb	BDBB		4	4		2	0	0	1									0	0	0		1.45	1.77	4.17	64	5.16	5.95
404	4	3000	26	20	17	9	0.769231	0.85	0.529412	29	1	1	7	5.5	34.5	2	1	107	2	MII	2PN	8Ca	BCBB		4	4		1	1	0	0	2017.01.04	1	1	0	0	0	0	0										5.95
405	4	3000	26	20	17	9	0.769231	0.85	0.529412	29	1	1	7	5.5	34.5	2	1	107	3	MII	2PN	6Cb	BCBB		4	4		2	0	0	1																		5.95
406	4	3000	26	20	17	9	0.769231	0.85	0.529412	29	1	1	7	5.5	34.5	2	1	107	4	MII	2PN	8Aa	BCBB	BHCB	4	4		1	1	0	0	2017.07.21	1	1	0	0	0	0	0										5.95
407	4	3000	26	20	17	9	0.769231	0.85	0.529412	29	1	1	7	5.5	34.5	2	1	107	5	MII	2PN	8Ca	BCBB	BDBB	4	4		2	0	0	1																		5.95
408	5	3600	18.7	8	6	4	0.427807	0.75	0.666667	37	1	1	7	7.5	36.5	6	3	108	1	MII	2PN	8Aa	BDAB		2	1		1	1	0	0	2016.11.19	1	2	1			2	0	0	0	0					27	3.08	2.59
409	5	3600	18.7	8	6	4	0.427807	0.75	0.666667	37	1	1	7	7.5	36.5	6	3	108	2	MII	2PN	8Aa	BDBB		4	4		3	0	1	0																		2.59
410	5	3600	18.7	8	6	4	0.427807	0.75	0.666667	37	1	1	7	7.5	36.5	6	3	108	3	MII	(-)	7Aa	BDBB		4	4		3	0	1	0																		2.59
411	5	3600	18.7	8	6	4	0.427807	0.75	0.666667	37	1	1	7	7.5	36.5	6	3	108	4	MII	2PN	8Ab	CM1	BDBB	4	4		1	1	0	0	2016.11.19																	2.59
412	5	2550	14.3	11	11	1	0.769231	1	0.0909091	38	1	2	9	8.5	35.5	4	2	109	1	MII	2PN	6Cc	BDBB		4	4		2	0	0	1									1	0	SA:1		7.77	4.45	12.54	101		4.97
413	5	3975	5.5	4	3	2	0.727273	0.75	0.666667	41	2	2	7	6.5	35.5	4	2	110	4	MII	2PN	MCa	BCBB		4	4		2	0	0	1																		0.43
414	5	3975	5.5	4	3	2	0.727273	0.75	0.666667	41	2	2	7	6.5	35.5	4	2	110	5	MII	2PN	MAa	BB	BHBB	4	4		2	0	0	1																		0.43
415	5	3975	5.5	4	4	2	0.727273	1	0.5	41	2	2	7	6	35	3	2	110	6	MII	2PN	4Ab	BB	BHBC	4	4		2	0	0	1																		0.43
416	5	2325	19.8	12	7	4	0.606061	0.583333	0.571429	36	1	1	7	6	35	3	2	111	1	MII	(-)	MCb	BHBB		4	4		1	1	0	0	2017.06.15	1	1	0			0	0	1	0	EA:1		4.07	6.07	18.35	18		5.15
417	5	2325	19.8	12	7	4	0.606061	0.583333	0.571429	36	1	1	7	6	35	3	2	111	2	MII	2PN	MCa	BHBB		4	4		1	1	0	0	2017.08.23	1	1	1			0	0										5.15
418	5	2325	19.8	12	7	4	0.606061	0.583333	0.571429	36	1	1	7	6	35	3	2	111	3	MII	2PN	MAa	BDBB		4	4		2	0	0	1																		5.15
419	5	2325	19.8	12	7	4	0.606061	0.583333	0.571429	36	1	1	7	6	35	3	2	111	4	MII	2PN	MCa	BDCB		4	4		2	0	0	1																		5.15
420	5	2475	9.9	8	6	3	0.808081	0.75	0.5	39	2	2	7	6.5	35.5	4	2	112	1	MII	2PN	8Cb	BHBB		4	4		1	1	0	0	2016.11.30	1	1	1	1	1	1	0	3	1♀	AA:2		3.2	8.94	18.49	43		3.2
421	5	2475	9.9	8	6	3	0.808081	0.75	0.5	39	2	2	7	6.5	35.5	4	2	112	2	MII	2PN	8Aa	BHBC		4	4		2	0	0	1																		3.2
422	5	2475	9.9	8	6	3	0.808081	0.75	0.5	39	2	2	7	6.5	35.5	4	2	112	3	MII	2PN	8Cb	BDBB		4	4		5	0	0	1																		3.2
423	5	3825	6.6	6	5	1	0.909091	0.833333	0.2	40	2	2	7	7	36	5	3	113	1	MII	2PN	6Aa	BA	BHBB	4	4		1	1	0	0	2016.10.27	1	1	0	0	0	0	0	1	1	0		4.61	2.75	11.41	90		3.69
424	5	2475	15.4	11	8	2	0.714286	0.727273	0.25	35	1	1	7	6.5	35.5	4	2	114	1	MII	2PN	5Cb	BB	BHBB	4	4		2	0	0	1									2	1♀	AA:1		3.63	4.46	11	64	7.2	1.98
425	5	5100	12.1	8	7	2	0.661157	0.875	0.285714	35	1	1	7	5	34	1	1	115	1	MII	2PN	8Aa	BB	BHBB	4	4		1	1	0	0	2016.11.26	1	1	0	0	0	0	0	0	0	0		1.54	1.7	9.82	44	7.03	2.37
426	5	5100	12.1	8	7	2	0.661157	0.875	0.285714	35	1	1	7	5	34	1	1	115	2	MII	2PN	7Cb	BB	BHBB	4	4		1	1	0	0																		2.37
427	5	3600	7.7	6	5	2	0.779221	0.833333	0.4	26	1	1	7	9	38	9	5	116	1	MII	2PN	MCa	BHCC	BHBBout	4	4		1	1	0	0									2	2♀	0		15.7	7.64	16.6	29	2.37	3.37
428	5	3600	7.7	6	5	2	0.779221	0.833333	0.4	26	1	1	7	9	38	9	5	116	2	MII	2PN	8Ca	BB	BHBCout	4	4		1	1	0	0	2016.12.05	1	1	0	0	0	0	0										3.37
429	4	3600	27	16	15	5	0.592593	0.9375	0.333333	36	1	1	7	9	38	9	5	117	1	MII	2PN	8Aa	BDBB		4	4		3	0	1	0									2	0	AA:2		33.97	7.41	15.2	57		7.91
430	4	3600	27	16	15	5	0.592593	0.9375	0.333333	36	1	1	7	9	38	9	5	117	2	MII	2PN	8Aa	BB	BHBB	4	4		2	0	0	1																		7.91
431	4	3600	27	16	15	5	0.592593	0.9375	0.333333	36	1	1	7	9	38	9	5	117	3	MII	2PN	MCb	BA	BDAB	2	1		2	0	0	1																		7.91
432	4	3600	27	16	15	5	0.592593	0.9375	0.333333	36	1	1	7	9	38	9	5	117	4	MII	2PN	MCb	BA	BDAB	2	1		2	0	0	1																		7.91
433	4	3600	27	16	15	5	0.592593	0.9375	0.333333	36	1	1	7	9	38	9	5	117	5	MII	2PN	8Aa	BA	BDBB	4	4		4	0	0	1																		7.91
434	5	3600	11	9	3	1	0.818182	0.333333	0.333333	47	2	2	7	8	37	7	4	118	1	MII	2PN	8Ab	BB	BDBC	4	4		2	0	0	1									2	2	0		6.9	12.95	8.26	22		0.99
435	4	3000	27	22	10	1	0.814815	0.454545	0.1	38	1	2	7	7.5	36.5	6	3	119	1	MII	(-)	7Cb	BA	BDCB	4	4		1	1	0	0									2	0	EA:1		6.13	6.87	9.03	35	0.2	10.85
436	5	3600	22	16	14	5	0.727273	0.875	0.357143	36	1	1	7	8	37	7	4	120	1	MII	2PN	6Ca	BHBB		4	4		1	1	0	0	2016.10.29	1	1	1	1	1	1	1	0	0	0		3.11	6.95	16.6	29		7.47
437	5	3600	22	16	14	5	0.727273	0.875	0.357143	36	1	1	7	8	37	7	4	120	2	MII	(-)	MCa	BHBB		4	4		2	0	0	1																		7.47
438	5	3600	22	16	14	5	0.727273	0.875	0.357143	36	1	1	7	8	37	7	4	120	3	MII	2PN	4Aa	BDBB		4	4		2	0	0	1																		7.47
439	5	3600	22	16	14	5	0.727273	0.875	0.357143	36	1	1	7	8	37	7	4	120	4	MII	2PN	MCb	BA	BHBB	4	4		1	1	0	0	2017.02.14	1	1	0	0	0	0	0										7.47
440	5	3600	5.5	4	2	1	0.727273	0.5	0.5	46	2	2	7	5	34	1	1	121	1	MII	2PN	8Cb	BB	BHBC	4	4		2	0	0	1									0	0	0		1.6	7.18	7.44	34		4.2
441	5	3600	6	4	2	1	0.666667	0.5	0.5	40	2	2	9	9.5	36.5	6	3	122	1	MII	(-)	3Ca	BB	BHBC	4	4		2	0	0	1									1	0	AA:1		2.65	7.26	7.42	19		1.63
442	5	3675	6	4	3	3	0.666667	0.75	1	43	2	2	7	8	37	7	4	123	1	MII	2PN	8Cb	BB	BHBBout	4	4		2	0	0	1									3	1♀	SA:2		2.48	9.01	13.22	13		1.3
443	5	3675	6	4	3	3	0.666667	0.75	1	43	2	2	7	8	37	7	4	123	2	MII	2PN	8Ab	BA	BHBC	4	4		1	1	0	0										前任								1.3
444	5	3675	6	4	3	3	0.666667	0.75	1	43	2	2	7	8	37	7	4	123	3	MII	2PN	6Cc	BA	BHBC	4	4		2	0	0	1																		1.3
445	5	2325	20	13	9	3	0.65	0.692308	0.333333	33	1	1	9	10	37	7	4	124	1	MII	2PN	7Aa	BHBB		4	4		1	1	0	0	2016.11.02	1	1	0			0	0										2.3
446	5	2325	20	13	9	3	0.65	0.692308	0.333333	33	1	1	9	10	37	7	4	124	2	MII	2PN	8Aa	BA	BHBBout	4	4		4	0	0	1	2016.12.07	1	2	0			0	0										2.3
447	5	2700	19.8	18	15	8	0.909091	0.833333	0.533333	37	1	1	7	6.5	35.5	4	2	125	6	MII	2PN	8Ca	BHBB		4	4		2	0	0	1																		6.79
448	5	2700	19.8	18	15	8	0.909091	0.833333	0.533333	37	1	1	7	6.5	35.5	4	2	125	7	MII	2PN	8Ca	BHBB		4	4		2	0	0	1																		6.79
449	5	2700	19.8	18	15	8	0.909091	0.833333	0.533333	37	1	1	7	6.5	35.5	4	2	125	8	MII	2PN	5Cb	BHBB		4	4		2	0	0	1																		6.79
450	5	2700	19.8	18	15	8	0.909091	0.833333	0.533333	37	1	1	7	6.5	35.5	4	2	125	9	MII	2PN	7Cb	BHBB		4	4		2	0	0	1																		6.79
451	5	2700	19.8	18	15	8	0.909091	0.833333	0.533333	37	1	1	7	6.5	35.5	4	2	125	10	MII	2PN	5Cb	BHBB		4	4		2	0	0	1																		6.79
452	5	2700	19.8	18	15	8	0.909091	0.833333	0.533333	37	1	1	7	6.5	35.5	4	2	125	11	MII	2PN	4Ca	BA	BHBB	4	4		2	0	0	1																		6.79
453	5	2700	19.8	18	15	8	0.909091	0.833333	0.533333	37	1	1	7	6.5	35.5	4	2	125	12	MII	2PN	6Ca	BA	BHBB	4	4		1	1	0	0	2016.11.10																	6.79
454	4	2475	37	36	29	16	0.972973	0.805556	0.551724	25	1	1	7	7.5	36.5	6	3	126	1	MII	2PN	MCb	BDBB		4	4		2	0	0	1									3	3	0	x						6.79
455	4	2475	37	36	29	16	0.972973	0.805556	0.551724	25	1	1	7	7.5	36.5	6	3	126	2	MII	(-)	MCa	BDBB		4	4		1	1	0	0	2017.02.22	1	2	1	1		1	0										6.79
456	4	2475	37	36	29	16	0.972973	0.805556	0.551724	25	1	1	7	7.5	36.5	6	3	126	3	MII	2PN	CM	BDBB		4	4		1	1	0	0																		6.79
457	4	2475	37	36	29	16	0.972973	0.805556	0.551724	25	1	1	7	7.5	36.5	6	3	126	4	MII	2PN	8Aa	BDBB		4	4		2	0	0	1																		6.79
458	4	2475	37	36	29	16	0.972973	0.805556	0.551724	25	1	1	7	7.5	36.5	6	3	126	5	MII	2PN	MCb	BDBB		4	4		1	1	0	0	2016.11.16	1	2	0	0		0	0										6.79
459	4	2475	37	36	29	16	0.972973	0.805556	0.551724	25	1	1	7	7.5	36.5	6	3	126	6	MII	(-)	MCa	BHBB		4	4		1	1	0	0	2016.11.16				0													6.79
460	4	2475	37	36	29	16	0.972973	0.805556	0.551724	25	1	1	7	7.5	36.5	6	3	126	7	MII	2PN	7Ca	BDBB		4	4		3	0	1	0																		6.79
461	4	2475	37	36	29	16	0.972973	0.805556	0.551724	25	1	1	7	7.5	36.5	6	3	126	8	MII	2PN	8Ca	BDBB		4	4		2	0	0	1																		6.79
462	4	2475	37	36	29	16	0.972973	0.805556	0.551724	25	1	1	7	7.5	36.5	6	3	126	9	MII	(-)	7Ca	BDBB		4	4		1	1	0	0	2017.02.22																	6.79
463	4	2475	37	36	29	16	0.972973	0.805556	0.551724	25	1	1	7	7.5	36.5	6	3	126	10	MII	(-)	8Ab	BDBB		4	4		1	1	0	0																		6.79
464	4	2475	37	36	29	16	0.972973	0.805556	0.551724	25	1	1	7	7.5	36.5	6	3	126	11	MII	(-)	MCa	BDBB		4	4		3	0	1	0																		6.79
465	4	2475	37	36	29	16	0.972973	0.805556	0.551724	25	1	1	7	7.5	36.5	6	3	126	12	MII	2PN	8Cb	BHBB		4	4		2	0	0	1																		6.79
466	4	2475	37	36	29	16	0.972973	0.805556	0.551724	25	1	1	7	7.5	36.5	6	3	126	13	MII	(-)	4Cb	BDBB		4	4		1	1	0	0																		6.79
467	4	2475	37	36	29	16	0.972973	0.805556	0.551724	25	1	1	7	7.5	36.5	6	3	126	14	MII	2PN	MCb	BDBB		4	4		2	0	0	1																		6.79
468	5	3075	16.5	12	9	4	0.727273	0.75	0.444444	30	1	1	7	8	37	7	4	127	1	MII	2PN	8Cb	BDAB		2	1		2	0	0	1									3	0	SA:3		1.74	4.22	26.33	26	0.54	6.4
469	5	3075	16.5	12	9	4	0.727273	0.75	0.444444	30	1	1	7	8	37	7	4	127	2	MII	2PN	7Cb	BDBB		4	4		2	0	0	1																		6.4
470	5	3075	16.5	12	9	4	0.727273	0.75	0.444444	30	1	1	7	8	37	7	4	127	3	MII	2PN	5Cb	BA	BDBB	4	4		1	1	0	0	2016.11.16	1	1	0	0	0	0	0										6.4
471	5	3525	8.8	7	6	3	0.795455	0.857143	0.5	44	2	2	7	7	36	5	3	128	1	MII	2PN	8Ab	BHBB		4	4		2	0	0	1									0	0	0		2.75	3.33	20.89	126		1.66
472	5	3525	8.8	7	6	3	0.795455	0.857143	0.5	44	2	2	7	7	36	5	3	128	2	MII	2PN	7Cb	BB	BHBB	4	4		2	0	0	1																		1.66
473	5	3525	8.8	7	6	3	0.795455	0.857143	0.5	44	2	2	7	7	36	5	3	128	3	MII	2PN	7Ca	CM1	BHBC	4	4		2	0	0	1																		1.66
474	5	3975	5.5	4	3	1	0.727273	0.75	0.333333	43	2	2	7	6	35	3	2	129	1	MII	2PN	5Cb	BB	BHBC	4	4		2	0	0	1									6	2♀	AA:3; EA:1		5.02	6.04	9.11	55	0.15	0.23
475	4	3975	30	29	23	2	0.966667	0.793103	0.0869565	42	2	2	7	7	36	5	3	130	1	MII	2PN	8Cb	BB	BHBC	4	4		2	0	0	1									0	0	0		42.15	14.24	19.94	166	1.17	12
476	4	3975	30	29	23	2	0.966667	0.793103	0.0869565	42	2	2	7	7	36	5	3	130	2	MII	2PN	6Cc	BA	BHBC	4	4		2	0	0	1																		12
477	5	2850	5.5	4	4	2	0.727273	1	0.5	42	2	2	7	9	38	9	5	131	1	MII	2PN	8Aa	BB	BHBC	4	4		1	1	0	0	2016.11.09								2	0	SA:2		3.24	9.28	15.07	27		1.64
478	5	2850	5.5	4	4	2	0.727273	1	0.5	42	2	2	7	9	38	9	5	131	2	MII	2PN	8Aa	BB	BHBC	4	4		1	1	0	0	2016.11.09	1	2	1			1	0										1.64
479	5	3375	5.5	4	4	1	0.727273	1	0.25	43	2	2	7	8	37	7	4	132	1	MII	2PN	2Ab	BA	BHBC	4	4		2	0	0	1																		1.64
480	5	3375	13.2	8	8	3	0.606061	1	0.375	33	1	1	7	7	36	5	3	133	1	MII	2PN	7Ca	BB	BHBBout	4	4		1	1	0	0									2	1♀	SA:1		4.4	5.75	15.61	25		8.35
481	5	3375	13.2	8	8	3	0.606061	1	0.375	33	1	1	7	7	36	5	3	133	2	MII	2PN	MCa	BB	BHBB	4	4		1	1	0	0																		8.35
482	5	3375	13.2	8	8	3	0.606061	1	0.375	33	1	1	7	7	36	5	3	133	3	MII	(-)	MCa	BB	BHBC	4	4		2	0	0	1																		8.35
483	4	2700	32	30	23	8	0.9375	0.766667	0.347826	33	1	1	7	7	36	5	3	134	1	MII	2PN	6Ca	BB	BHBBout	4	4		1	1	0	0	2016.11.15	1	1	1	1	1	1	0	2	2♀	0		0.65	2.23	3.85	99	2.8	9.77
484	4	2700	32	30	23	8	0.9375	0.766667	0.347826	33	1	1	7	7	36	5	3	134	2	MII	2PN	8Aa	BB	BHBB	4	4		1	1	0	0																		9.77
485	4	2700	32	30	23	8	0.9375	0.766667	0.347826	33	1	1	7	7	36	5	3	134	3	MII	2PN	5Ca	BDCC	BHBB	4	4		1	1	0	0																		9.77
486	4	2700	32	30	23	8	0.9375	0.766667	0.347826	33	1	1	7	7	36	5	3	134	4	MII	2PN	8Ca	BB	BDBB	4	4		1	1	0	0																		9.77
487	4	2700	32	30	23	8	0.9375	0.766667	0.347826	33	1	1	7	7	36	5	3	134	5	MII	2PN	CM	BB	BHBB	4	4		1	1	0	0																		9.77
488	5	2700	16.5	11	8	2	0.666667	0.727273	0.25	42	2	2	7	8	37	7	4	135	1	MII	(-)	MCa	BDBB		4	4		2	0	0	1									4	3	SA:1			0.44	14.69	98		1.95
489	4	2550	30	28	19	7	0.933333	0.678571	0.368421	26	1	1	7	7	36	5	3	136	1	MII	(-)	MCa	BDBB		4	4		2	0	0	1									1	1	0	x						5.6
490	4	2550	30	28	19	7	0.933333	0.678571	0.368421	26	1	1	7	7	36	5	3	136	2	MII	2Aa	MCa	BDBB		4	4		2	0	0	1																		5.6
491	4	2550	30	28	19	7	0.933333	0.678571	0.368421	26	1	1	7	7	36	5	3	136	3	MII	(-)	8Aa	BDBB		4	4		1	1	0	0	2016.12.06	1	2	0	0		0	0										5.6
492	4	2550	30	28	19	7	0.933333	0.678571	0.368421	26	1	1	7	7	36	5	3	136	4	MII	2Aa	7Ca	BDBB		4	4		4	0	0	1																		5.6
493	4	2550	30	28	19	7	0.933333	0.678571	0.368421	26	1	1	7	7	36	5	3	136	5	MII	2PN	8Ab	BDBB		4	4		1	1	0	0	2016.12.06				0													5.6
494	4	2550	30	28	19	7	0.933333	0.678571	0.368421	26	1	1	7	7	36	5	3	136	6	MII	2Aa	MCb	BDBC		4	4		3	0	1	0																		5.6
495	4	2550	30	28	19	7	0.933333	0.678571	0.368421	26	1	1	7	7	36	5	3	136	7	MII	(-)	MCa	BA	BHBB	4	4		2	0	0	1																		5.6
496	5	4050	13.2	6	4	1	0.454545	0.666667	0.25	46	2	2	7	9	38	9	5	137	1	MII	2PN	4Aa	BHBC		4	4		2	0	0	1									3	0	SA:3		2.78	12.4	12.51	19		0.57
497	5	4050	5.5	4	1	1	0.727273	0.25	1	45	2	2	7	7	36	5	3	138	1	MII	2PN	6Aa	BHBC		4	4		2	0	0	1																		0.57
498	5	3225	14.3	10	9	1	0.699301	0.9	0.111111	46	2	2	7	8	37	7	4	139	1	MII	2PN	5Ca	BDBB		4	4		2	0	0	1																		0.57
499	5	5325	15.4	11	11	3	0.714286	1	0.272727	42	2	2	7	5.5	34.5	2	1	140	3	MII	2PN	8Aa	BCBB		4	4		2	0	0	1																		2.04
500	5	5325	15.4	11	11	3	0.714286	1	0.272727	42	2	2	7	5.5	34.5	2	1	140	4	MII	2PN	8Aa	BB	BHBB	4	4		2	0	0	1																		2.04
501	5	5325	15.4	11	11	3	0.714286	1	0.272727	42	2	2	7	5.5	34.5	2	1	140	5	MII	2PN	8Ab	BB	BHBB	4	4		2	0	0	1																		2.04
502	5	2325	11	9	4	2	0.818182	0.444444	0.5	36	1	1	7	6.5	35.5	4	2	141	1	MII	2PN	MCa	BHBB		4	4		1	1	0	0									0	0	0		3.01	2.14	25.23	39	8.13	4.31
503	5	2325	7.7	7	6	3	0.909091	0.857143	0.5	36	1	1	7	6.5	35.5	4	2	141	4	MII	(-)	MCa	CM2	BHABout	2	1		2	0	0	1																		4.31
504	5	2325	7.7	7	6	3	0.909091	0.857143	0.5	36	1	1	7	6.5	35.5	4	2	141	5	MII	(-)	CM2	BA	BHAB	2	1		1	1	0	0																		4.31
505	4	2850	32	30	20	15	0.9375	0.666667	0.75	21	1	1	7	8.5	37.5	8	4	142	1	MII	(-)	MAa	BDAA		1	1		1	1	0	0	2016.11.22	1	2	1	1		2	0	4	1	AA:3	x						7.09
506	4	2850	32	30	20	15	0.9375	0.666667	0.75	21	1	1	7	8.5	37.5	8	4	142	2	MII	2Aa	MCa	BDBB		4	4		1	1	0	0	2016.11.22				1								7.49	9.43		21	0.21	7.09
507	4	2850	32	30	20	15	0.9375	0.666667	0.75	21	1	1	7	8.5	37.5	8	4	142	3	MII	2Aa	MAa	BDBB		4	4		1	1	0	0																		7.09
508	4	2850	32	30	20	15	0.9375	0.666667	0.75	21	1	1	7	8.5	37.5	8	4	142	4	MII	2PN	MAa	BDAB		2	1		3	0	1	0																		7.09
509	4	2850	32	30	20	15	0.9375	0.666667	0.75	21	1	1	7	8.5	37.5	8	4	142	5	MII	(-)	MAa	BDBB		4	4		1	1	0	0																		7.09
510	4	2850	32	30	20	15	0.9375	0.666667	0.75	21	1	1	7	8.5	37.5	8	4	142	6	MII	(-)	MCb	BDAA		1	1		2	0	0	1																		7.09
511	4	2850	32	30	20	15	0.9375	0.666667	0.75	21	1	1	7	8.5	37.5	8	4	142	7	MII	2Aa	CM1	BDBB		4	4		1	1	0	0																		7.09
512	4	2850	32	30	20	15	0.9375	0.666667	0.75	21	1	1	7	8.5	37.5	8	4	142	8	MII	(-)	CM1	BCBB	BHBBout	4	4		3	0	1	0																		7.09
513	4	2850	32	30	20	15	0.9375	0.666667	0.75	21	1	1	7	8.5	37.5	8	4	142	9	MII	2PN	7Cb	BB	BHBBout	4	4		1	1	0	0																		7.09
514	4	2850	32	30	20	15	0.9375	0.666667	0.75	21	1	1	7	8.5	37.5	8	4	142	10	MII	(-)	MCa	BB	BHBB	4	4		3	0	1	0																		7.09
515	4	2850	32	30	20	15	0.9375	0.666667	0.75	21	1	1	7	8.5	37.5	8	4	142	11	MII	(-)	MCa	BB	BHBB	4	4		1	1	0	0																		7.09
516	4	2850	32	30	20	15	0.9375	0.666667	0.75	21	1	1	7	8.5	37.5	8	4	142	12	MII	2PN	MCb	BB	BHBB	4	4		1	1	0	0																		7.09
517	4	2850	32	30	20	15	0.9375	0.666667	0.75	21	1	1	7	8.5	37.5	8	4	142	13	MII	(-)	MCa	BDCB	BHBB	4	4		1	1	0	0																		7.09
518	5	2850	16.5	11	7	1	0.666667	0.636364	0.142857	41	2	2	7	8	37	7	4	143	1	MII	(-)	8Cb	BB	BHCB	4	4		2	0	0	1									2	0	AA:2		2.88	7	67.17	25		5.92
519	5	3150	13.2	10	8	2	0.757576	0.8	0.25	42	2	2	7	6.5	35.5	4	2	144	1	MII	2PN	8Aa	BB	BHBB	4	4		2	0	0	1									0	0	0		24.16	9.43	19.37	145	0.92	1.8
520	5	3150	13.2	10	8	2	0.757576	0.8	0.25	42	2	2	7	6.5	35.5	4	2	144	2	MII	2Aa	MCa	BB	BHBB	4	4		2	0	0	1																		1.8
521	5	2850	15.4	9	9	3	0.584416	1	0.333333	27	1	1	7	9	38	9	5	145	1	MII	2PN	8Cb	BDBB		4	4		1	1	0	0	2016.11.16	1	2	0	0		0	0	1	0	AA:1		5.03	5.72	10.04	23		2
522	5	2850	15.4	9	9	3	0.584416	1	0.333333	27	1	1	7	9	38	9	5	145	2	MII	2PN	8Aa	BB	BHCB	4	4		1	1	0	0	2016.11.16				0													2
523	5	2850	13.2	11	5	1	0.833333	0.454545	0.2	35	1	1	7	5.5	34.5	2	1	146	1	MII	2PN	8Aa	BA	BHBB	4	4		3	0	1	0									0	0	0		4.69	9.65	18.67	16		2.95
524	5	3600	11	6	6	3	0.545455	1	0.5	41	2	2	7	8	37	7	4	147	1	MII	2PN	4Aa	BB	BHBB	4	4		2	0	0	1									1	0	SA:1		3.63	6.64	8.25	27		2.43
525	5	3600	11	6	6	3	0.545455	1	0.5	41	2	2	7	8	37	7	4	147	2	MII	2PN	8Aa	BB	BHCB	4	4		2	0	0	1																		2.43
526	5	4575	5	4	2	1	0.8	0.5	0.5	38	1	2	7	8.5	37.5	8	4	148	1	MII	2PN	8Aa	CM1	BHAA	1	1		1	1	0	0	2017.11.30	1	1	0			0	0	2	0	SA:2		1.07	3.19	12.32	27		0.88
527	4	2850	39	36	29	18	0.923077	0.805556	0.62069	32	1	1	7	7.5	36.5	6	3	149	1	MII	2Aa	MAa	BHBB		4	4		2	0	0	1									0	0	0		3.36	3.55	8.44	14		9.66
528	4	2850	39	36	29	18	0.923077	0.805556	0.62069	32	1	1	7	7.5	36.5	6	3	149	2	MII	(-)	6Ca	BHBB		4	4		2	0	0	1																		9.66
529	4	2850	39	36	29	18	0.923077	0.805556	0.62069	32	1	1	7	7.5	36.5	6	3	149	3	MII	(-)	4Aa	BHBB		4	4		2	0	0	1																		9.66
530	4	2850	39	36	29	18	0.923077	0.805556	0.62069	32	1	1	7	7.5	36.5	6	3	149	4	MII	2Aa	MCa	BDBB		4	4		1	1	0	0																		9.66
531	4	2850	39	36	29	18	0.923077	0.805556	0.62069	32	1	1	7	7.5	36.5	6	3	149	5	MII	(-)	8Ca	BDBB		4	4		1	1	0	0																		9.66
532	4	2850	39	36	29	18	0.923077	0.805556	0.62069	32	1	1	7	7.5	36.5	6	3	149	6	MII	(-)	MAb	BDBB		4	4		1	1	0	0																		9.66
533	4	2850	39	36	29	18	0.923077	0.805556	0.62069	32	1	1	7	7.5	36.5	6	3	149	7	MII	2Aa	MCa	BDBB		4	4		1	1	0	0																		9.66
534	4	2850	39	36	29	18	0.923077	0.805556	0.62069	32	1	1	7	7.5	36.5	6	3	149	8	MII	2PN	6Ca	BDBB		4	4		4	0	0	1																		9.66
535	4	2850	39	36	29	18	0.923077	0.805556	0.62069	32	1	1	7	7.5	36.5	6	3	149	9	MII	(-)	8Ab	BB	BHBB	4	4		1	1	0	0																		9.66
536	4	2850	39	36	29	18	0.923077	0.805556	0.62069	32	1	1	7	7.5	36.5	6	3	149	10	MII	1PN	6Cb	CM1	BHBB	4	4		1	1	0	0																		9.66
537	4	2850	39	36	29	18	0.923077	0.805556	0.62069	32	1	1	7	7.5	36.5	6	3	149	11	MII	(-)	8Ca	BB	BHAB	2	1		1	1	0	0																		9.66
538	4	2850	39	36	29	18	0.923077	0.805556	0.62069	32	1	1	7	7.5	36.5	6	3	149	12	MII	2PN	3Cb	BA	BHAB	2	1		2	0	0	1																		9.66
539	4	2850	39	36	29	18	0.923077	0.805556	0.62069	32	1	1	7	7.5	36.5	6	3	149	13	MII	2PN	8Aa	BA	BDBB	4	4		1	1	0	0	2016.11.19	1	2	1			1	0										9.66
540	4	2850	39	36	29	18	0.923077	0.805556	0.62069	32	1	1	7	7.5	36.5	6	3	149	14	MII	(-)	8Ca	CM1	BDBB	4	4		1	1	0	0	2016.11.19																	9.66
541	4	2850	39	36	29	18	0.923077	0.805556	0.62069	32	1	1	7	7.5	36.5	6	3	149	15	MII	2PN	MCa	BA(-)	BHBB	4	4		3	0	1	0																		9.66
542	5	3900	20	15	11	5	0.75	0.733333	0.454545	32	1	1	7	8.5	37.5	8	4	150	1	MII	(-)	MCa	BDBC		4	4		3	0	1	0	2017.04.03	1	2	0	0	0	0	0	1	0	AA:1		12.44	5.77	18.95	16	0.41	5.69
543	5	3900	20	15	11	5	0.75	0.733333	0.454545	32	1	1	7	8.5	37.5	8	4	150	2	MII	2PN	MCa	BCBC		4	4		2	0	0	1	(同no.962_no.1_BDBB)																	5.69
544	5	2850	13.2	10	8	8	0.757576	0.8	1	42	2	2	7	7.5	36.5	6	3	151	1	MII	2PN	8Ab	BDBB		4	4		2	0	0	1									0	0	0		3.99	9.44	4.49	23		4.21
545	5	2850	13.2	10	8	8	0.757576	0.8	1	42	2	2	7	7.5	36.5	6	3	151	2	MII	2PN	7Ca	BDAB		2	1		2	0	0	1																		4.21
546	5	2850	13.2	10	8	8	0.757576	0.8	1	42	2	2	7	7.5	36.5	6	3	151	3	MII	2PN	8Cb	BDBB		4	4		2	0	0	1																		4.21
547	5	2850	13.2	10	8	8	0.757576	0.8	1	42	2	2	7	7.5	36.5	6	3	151	4	MII	2PN	MCa	BCBB	BHAA	1	1		2	0	0	1																		4.21
548	5	2850	13.2	10	8	8	0.757576	0.8	1	42	2	2	7	7.5	36.5	6	3	151	5	MII	2PN	8Aa	BB	BDAB	2	1		2	0	0	1																		4.21
549	5	2850	13.2	10	8	8	0.757576	0.8	1	42	2	2	7	7.5	36.5	6	3	151	6	MII	2PN	7Ca	BB	BDBA	3	1		2	0	0	1																		4.21
550	5	2325	11	8	7	6	0.727273	0.875	0.857143	23	1	1	9	7	34	3	2	152	1	MII	(-)	MCb	BHAA		1	1		1	1	0	0	2016.11.25	1	2	1	1		2	0	2	0	AA:2	x						5.73
551	5	2325	11	8	7	6	0.727273	0.875	0.857143	23	1	1	9	7	34	3	2	152	2	MII	(-)	8Aa	BHBB		4	4		1	1	0	0	2016.11.25				1								7.68	3.87		142	0.3	5.73
552	5	2325	11	8	7	6	0.727273	0.875	0.857143	23	1	1	9	7	34	3	2	152	3	MII	(-)	MCa	BDAB		2	1		1	1	0	0																		5.73
553	5	2325	11	8	7	6	0.727273	0.875	0.857143	23	1	1	9	7	34	3	2	152	4	MII	2PN	MCb	BDBB		4	4		1	1	0	0																		5.73
554	5	2325	11	8	7	6	0.727273	0.875	0.857143	23	1	1	9	7	34	3	2	152	5	MII	2Ca	MCb	BB	BHBA	3	1		2	0	0	1																		5.73
555	5	3900	13.2	12	9	5	0.909091	0.75	0.555556	37	1	1	7	7	36	5	3	153	1	MII	(-)	5Cb	BDAA		1	1		2	0	0	1									2	2♀	0		3.95	7.03	8.59	20		2.11
556	5	3900	13.2	12	9	5	0.909091	0.75	0.555556	37	1	1	7	7	36	5	3	153	2	MII	2PN	MCa	BDAB		2	1		1	1	0	0																		2.11
557	5	3900	13.2	12	9	5	0.909091	0.75	0.555556	37	1	1	7	7	36	5	3	153	3	MII	2PN	7Ca	BDBA		3	1		2	0	0	1																		2.11
558	5	3900	13.2	12	9	5	0.909091	0.75	0.555556	37	1	1	7	7	36	5	3	153	4	MII	2PN	MCa	BDBA		3	1		2	0	0	1																		2.11
559	5	2925	7.7	5	4	2	0.649351	0.8	0.5	37	1	1	7	8	37	7	4	154	1	MII	2PN	8Aa	BB	BDBA	3	1		2	0	0	1									2	2	0		5.47	11.04	5.97	28		2.33
560	5	2925	7.7	5	4	2	0.649351	0.8	0.5	37	1	1	7	8	37	7	4	154	2	MII	2PN	MAa	BA	BDBB	4	4		2	0	0	1																		2.33
561	4	3375	28	24	13	3	0.857143	0.541667	0.230769	43	2	2	7	6	35	3	2	155	1	MII	2PN	7Cb	CM	BHBB	4	4		3	0	1	0									3	0	SA:3		4.43	5.08	9.51	13		7.32
562	4	3375	28	24	13	3	0.857143	0.541667	0.230769	43	2	2	7	6	35	3	2	155	2	MII	2PN	6Aa	CM	BHBB	4	4		1	1	0	0	2016.11.19	1	1	0	0	0	0	0										7.32
563	4	3375	28	24	13	3	0.857143	0.541667	0.230769	43	2	2	7	6	35	3	2	155	3	MII	2PN	2Cb	2Cb	BHBB	4	4		1	1	0	0																		7.32
564	5	3000	7.7	6	5	4	0.779221	0.833333	0.8	42	2	2	7	8	37	7	4	156	1	MII	2PN	7Cb	BHAB		2	1		2	0	0	1									2	0	SA:1		3.89	8.34	7.94	16		6.22
565	5	3000	7.7	6	5	4	0.779221	0.833333	0.8	42	2	2	7	8	37	7	4	156	2	MII	2PN	8Ab	BHBB		4	4		1	1	0	0											AA:1							6.22
566	5	3000	7.7	6	5	4	0.779221	0.833333	0.8	42	2	2	7	8	37	7	4	156	3	MII	2PN	MAb	BA	BHBC	4	4		2	0	0	1																		6.22
567	5	3000	7.7	6	5	4	0.779221	0.833333	0.8	42	2	2	7	8	37	7	4	156	4	MII	2PN	8Aa	BB	BHBC	4	4		2	0	0	1																		6.22
568	5	3000	5	4	3	1	0.8	0.75	0.333333	32	1	1	7	6.5	35.5	4	2	157	1	MII	2PN	7Ca	BB	BDBB	4	4		3	0	1	0	2017.04.03	1	1	0	0		0	0	1	0	AA:1		12.44	5.77	18.95	16	0.41	5.68
569	5	3000	12.1	10	8	3	0.826446	0.8	0.375	38	1	2	7	6	35	3	2	158	1	MII	2PN	8Aa	BHAB		2	1		1	1	0	0	2016.12.24	1	1	1	1	1	1	0	0	0	0		4.98	8.13	13.16	21		1.59
570	5	3000	12.1	10	8	3	0.826446	0.8	0.375	38	1	2	7	6	35	3	2	158	2	MII	2PN	6Ca	BDBB		4	4		2	0	0	1																		1.59
571	5	3000	12.1	10	8	3	0.826446	0.8	0.375	38	1	2	7	6	35	3	2	158	3	MII	2PN	8Aa	CM2	BDAA	1	1		1	1	0	0																		1.59
572	5	3600	13.2	9	9	3	0.681818	1	0.333333	36	1	1	7	5.5	34.5	2	1	159	1	MII	2PN	MCb	BB	BHBB	4	4		2	0	0	1									1	1	0		3.05	5.99	37.99	33		3.74
573	5	3600	13.2	9	9	3	0.681818	1	0.333333	36	1	1	7	5.5	34.5	2	1	159	2	MII	2PN	6Cb	BB	BHBB	4	4		2	0	0	1																		3.74
574	5	3600	13.2	9	9	3	0.681818	1	0.333333	36	1	1	7	5.5	34.5	2	1	159	3	MII	2PN	MAa	BB	BDBC	4	4		1	1	0	0																		3.74
575	4	2925	25	23	18	8	0.92	0.782609	0.444444	31	1	1	7	7.5	36.5	6	3	160	1	MII	2PN	8Cb	BDBB		4	4		1	1	0	0	2016.12.21	1	1	0	0	0	0	0	0	0	0		18.34	4.6	5.7	56	0.52	9.49
576	4	2925	25	23	18	8	0.92	0.782609	0.444444	31	1	1	7	7.5	36.5	6	3	160	2	MII	(-)	MCb	BDBB		4	4		2	0	0	1																		9.49
577	4	2925	25	23	18	8	0.92	0.782609	0.444444	31	1	1	7	7.5	36.5	6	3	160	3	MII	(-)	MCb	BDBB		4	4		1	1	0	0	2017.04.05	1	1	1	1	1	1	0										9.49
578	4	2925	25	23	18	8	0.92	0.782609	0.444444	31	1	1	7	7.5	36.5	6	3	160	4	MII	(-)	MCb	BDBB		4	4		2	0	0	1																		9.49
579	4	2925	25	23	18	8	0.92	0.782609	0.444444	31	1	1	7	7.5	36.5	6	3	160	5	MII	2PN	8Aa	BB	BHBBout	4	4		2	0	0	1																		9.49
580	4	2925	25	23	18	8	0.92	0.782609	0.444444	31	1	1	7	7.5	36.5	6	3	160	6	MII	(-)	2Ca	BA	BDBB	4	4		1	1	0	0																		9.49
581	4	2925	25	23	18	8	0.92	0.782609	0.444444	31	1	1	7	7.5	36.5	6	3	160	7	MII	2PN	7Cb	BB	BHBBout	4	4		1	1	0	0																		9.49
582	4	2925	25	23	18	8	0.92	0.782609	0.444444	31	1	1	7	7.5	36.5	6	3	160	8	MII	2PN	MCb	BDCC	BDBB	4	4		4	0	0	1																		9.49
583	5	2925	12.1	10	5	4	0.826446	0.5	0.8	36	1	1	7	9	38	9	5	161	1	MII	2PN	MCa	BHBB		4	4		1	1	0	0	2017.01.26	1	1	1	1	1	1	0	2	2♀	0		2.71	2	5.15	85	13.54	2.8
584	5	2925	12.1	10	5	4	0.826446	0.5	0.8	36	1	1	7	9	38	9	5	161	2	MII	(-)	MAa	BHBB		4	4		1	1	0	0																		2.8
585	5	2925	12.1	10	5	4	0.826446	0.5	0.8	36	1	1	7	9	38	9	5	161	3	MII	2PN	6Ca	BDCC	BHBCout	4	4		1	1	0	0																		2.8
586	5	2925	12.1	10	5	4	0.826446	0.5	0.8	36	1	1	7	9	38	9	5	161	4	MII	2PN	MCa	BA	BHBC	4	4		3	0	1	0																		2.8
587	5	1725	5	4	1	1	0.8	0.25	1	42	2	2	9	9.5	36.5	6	3	162	1	MII	2PN	MCa	BA	BHAC	4	4		2	0	0	1									5	4♀	SA:1							1.02
588	4	2625	22	15	6	2	0.681818	0.4	0.333333	40	2	2	7	8	37	7	4	163	1	MII	2PN	6Ca	BA	BHBC	4	4		2	0	0	1									2	2♀	0		2.09	1.86	32.95	90	11.26	6.48
589	4	2625	22	15	6	2	0.681818	0.4	0.333333	40	2	2	7	8	37	7	4	163	2	MII	2PN	7Aa	CM1	BHCC	4	4		3	0	1	0																		6.48
590	5	4875	6.6	4	4	2	0.606061	1	0.5	40	2	2	7	5	34	1	1	164	1	MII	(-)	MAb	BDBB		4	4		2	0	0	1									0	0	0		4.35	9.42	16.04	18		1.91
591	5	4875	6.6	4	4	2	0.606061	1	0.5	40	2	2	7	5	34	1	1	164	2	MII	2PN	8Cb	BHBC		4	4		2	0	0	1																		1.91
592	4	3675	24	24	19	8	1	0.791667	0.421053	35	1	1	7	7.5	36.5	6	3	165	1	MII	2PN	MCa	BDBB		4	4		1	1	0	0									1	1	0		99.82	12.62	18.13	140		5.43
593	4	3675	24	24	19	8	1	0.791667	0.421053	35	1	1	7	7.5	36.5	6	3	165	2	MII	(-)	8Aa	BDBB		4	4		1	1	0	0																		5.43
594	4	3675	24	24	19	8	1	0.791667	0.421053	35	1	1	7	7.5	36.5	6	3	165	3	MII	2PN	8Aa	BDBB		4	4		1	1	0	0	2017.01.11	1	2	0	0		0	0										5.43
595	4	3675	24	24	19	8	1	0.791667	0.421053	35	1	1	7	7.5	36.5	6	3	165	4	MII	2PN	8Aa	BDBB		4	4		1	1	0	0																		5.43
596	4	3675	24	24	19	8	1	0.791667	0.421053	35	1	1	7	7.5	36.5	6	3	165	5	MII	2PN	8Ca	BA	BHBA	3	1		1	1	0	0	2017.01.11				0													5.43
597	4	3675	24	24	19	8	1	0.791667	0.421053	35	1	1	7	7.5	36.5	6	3	165	6	MII	2PN	MCa	BA	BDBB	4	4		2	0	0	1	2017.02.17	1	2	1			1	0										5.43
598	4	3675	24	24	19	8	1	0.791667	0.421053	35	1	1	7	7.5	36.5	6	3	165	7	MII	2PN	8Aa	CM1	BDBB	4	4		1	1	0	0	2017.02.17				慧智Oligo aCGH-Normal													5.43
599	4	3675	24	24	19	8	1	0.791667	0.421053	35	1	1	7	7.5	36.5	6	3	165	8	MII	2PN	8Ca	BA	BDBB	4	4		2	0	0	1					慧智Karyotyping-Normal													5.43
600	5	2250	11	4	2	2	0.363636	0.5	1	34	1	1	7	7.5	36.5	6	3	166	1	MII	2PN	MCa	BDBB		4	4		1	1	0	0									1	0	SA:1		6.81	3.56	12.22	66	14.85	3.08
601	5	2250	11	4	2	2	0.363636	0.5	1	34	1	1	7	7.5	36.5	6	3	166	2	MII	2PN	8Cb	BDBB		4	4		1	1	0	0	2016.11.30	1	2	0	0		0	0										3.08
602	5	2250	15.4	12	10	4	0.779221	0.833333	0.4	34	1	1	7	7.5	36.5	6	3	166	4	MII	2PN	8Cb	BDBB		4	4		2	0	0	1																		3.08
603	5	2250	15.4	12	10	4	0.779221	0.833333	0.4	34	1	1	7	7.5	36.5	6	3	166	7	MII	2PN	8Ca	BB	BDBB	4	4		3	0	1	0																		3.08
604	4	2250	30	28	17	6	0.933333	0.607143	0.352941	29	1	1	7	7	36	5	3	167	1	MII	(-)	6Ca	BDBB		4	4		1	1	0	0	2016.12.06	1	2	1	1		2	0	3	1	AA:2		51.69	6.82	11.5	167		8.1
605	4	2250	30	28	17	6	0.933333	0.607143	0.352941	29	1	1	7	7	36	5	3	167	2	MII	2PN	8Ca	BDBB		4	4		1	1	0	0	2016.12.06				1													8.1
606	4	2250	30	28	17	6	0.933333	0.607143	0.352941	29	1	1	7	7	36	5	3	167	3	MII	(-)	MCb	BDBB		4	4		2	0	0	1																		8.1
607	4	2250	30	28	17	6	0.933333	0.607143	0.352941	29	1	1	7	7	36	5	3	167	4	MII	2PN	MAb	BDBB		4	4		1	1	0	0																		8.1
608	4	2250	30	28	17	6	0.933333	0.607143	0.352941	29	1	1	7	7	36	5	3	167	5	MII	2PN	8Ca	BCBB		4	4		1	1	0	0																		8.1
609	4	2250	30	28	17	6	0.933333	0.607143	0.352941	29	1	1	7	7	36	5	3	167	6	MII	2PN	7Cb	BCBB	BHBC	4	4		2	0	0	1																		8.1
610	5	3675	5	4	2	1	0.8	0.5	0.5	34	1	1	7	7	36	5	3	168	1	MII	2PN	7Cb	BA	BDBB	4	4		3	0	1	0									1	0	SA:1		5.21	2.75	16.94	83		1.92
611	5	3675	5.5	4	2	1	0.727273	0.5	0.5	44	2	2	7	8	37	7	4	169	1	MII	2PN	8Aa	BDAB		2	1		2	0	0	1									1	0	SA:1		0.77	6.46	5.6	38		0.39
612	5	2925	13.2	7	5	4	0.530303	0.714286	0.8	40	2	2	7	6.5	35.5	4	2	170	4	MII	(-)	MCa	BCBB		4	4		1	1	0	0													1.28	8.18	11.72	21		0.83
613	5	2925	13.2	7	5	4	0.530303	0.714286	0.8	40	2	2	7	6.5	35.5	4	2	170	6	MII	2PN	5Ca	BB	BHBB	4	4		2	0	0	1																		0.83
614	5	2925	13.2	7	5	4	0.530303	0.714286	0.8	40	2	2	7	6.5	35.5	4	2	170	7	MII	(-)	8Aa	BA	BHBC	4	4		2	0	0	1																		0.83
615	5	2925	13.2	7	5	4	0.530303	0.714286	0.8	40	2	2	7	6.5	35.5	4	2	170	8	MII	2PN	8Ca	CM2	BHBB	4	4		3	0	1	0																		0.83
616	5	2925	9.9	7	7	3	0.707071	1	0.428571	40	2	2	7	7.5	36.5	6	3	171	1	MII	2PN	6Cb	BA	BHCBout	4	4		2	0	0	1									0	0	0		1.4	1.94	11.04	54		2.57
617	5	2925	9.9	7	7	3	0.707071	1	0.428571	40	2	2	7	7.5	36.5	6	3	171	2	MII	2PN	4Cb	BA	BHCC	4	4		2	0	0	1																		2.57
618	5	2925	9.9	7	7	3	0.707071	1	0.428571	40	2	2	7	7.5	36.5	6	3	171	3	MII	2PN	6Cc	BA	BHCC	4	4		2	0	0	1																		2.57
619	5	3375	16.5	9	6	1	0.545455	0.666667	0.166667	39	2	2	7	7	36	5	3	172	1	MII	2PN	8Ab	BA	BHBB	4	4		3	0	1	0	2016.12.09								2	1♀	SA:1		2.29	7.76	8.66	20		3.2
620	5	3900	5	4	1	1	0.8	0.25	1	40	2	2	9	9.5	36.5	6	3	173	1	MII	2PN	4Cb	BHBB		4	4		1	1	0	0	2017.05.16	1	1	0	0	0	0	0	1	0	AA:1		2.65	7.26	7.42	19		1.63
621	5	2850	7.7	7	4	2	0.909091	0.571429	0.5	43	2	2	7	7	36	5	3	174	1	MII	(-)	MCa	BB	BHBB	4	4		2	0	0	1									0	0	0		6	9.98	11.74	25		0.99
622	5	2850	4.4	4	2	1	0.909091	0.5	0.5	44	2	2	7	7	36	8	4	174	3	MII	(-)	8Cb	BB	BHBC	4	4		2	0	0	1																		0.99
623	5	2850	12.1	9	9	1	0.743802	1	0.111111	44	2	2	7	6.5	35.5	4	2	175	1	MII	2Aa	8Ca	BCBB		4	4		2	0	0	1																		0.99
624	4	3825	23	21	13	3	0.913043	0.619048	0.230769	38	1	2	7	9	38	9	5	176	1	MII	2PN	8Aa	BHAA		1	1		3	0	1	0									2	2♀	0		4.5	5.7	16.69	23		4.493
625	4	3825	23	21	13	3	0.913043	0.619048	0.230769	38	1	2	7	9	38	9	5	176	2	MII	(-)	MAa	BDBB		4	4		3	0	1	0	2017.01.07	1	1	0	0	0	0	0										4.493
626	4	3825	23	21	13	3	0.913043	0.619048	0.230769	38	1	2	7	9	38	9	5	176	3	MII	2PN	8Aa	BDBB		4	4		2	0	0	1																		4.493
627	5	3450	12.1	11	10	2	0.909091	0.909091	0.2	39	2	2	7	5.5	34.5	2	1	178	1	MII	2PN	MCa	BDBB		4	4		2	0	0	1									2	1	SA:1		4.12	14.97	4.32	21		1.26
628	5	3450	7.7	7	6	2	0.909091	0.857143	0.333333	39	2	2	7	5.5	34.5	2	1	178	2	MII	2PN	7Ca	BDBB		4	4		2	0	0	1																		1.26
629	5	3450	12.1	11	10	2	0.909091	0.909091	0.2	39	2	2	7	5.5	34.5	2	1	178	3	MII	2PN	8Ca	BDBC		4	4		3	0	1	0																		1.26
630	5	2775	7.7	7	7	5	0.909091	1	0.714286	38	1	2	7	7	36	5	3	179	1	MII	2PN	8Ca	BDBB		4	4		1	1	0	0	2016.12.09	1	1	1	1	1	1	1	3	2♀	EA:1		7.46	7.72	4.03	112		3.38
631	5	2775	7.7	7	7	5	0.909091	1	0.714286	38	1	2	7	7	36	5	3	179	2	MII	(-)	8Aa	BDBB		4	4		1	1	0	0																		3.38
632	5	2775	7.7	7	7	5	0.909091	1	0.714286	38	1	2	7	7	36	5	3	179	3	MII	2PN	6Cb	BDBB		4	4		1	1	0	0																		3.38
633	5	2775	7.7	7	7	5	0.909091	1	0.714286	38	1	2	7	7	36	5	3	179	4	MII	(-)	8Aa	BDBB		4	4		1	1	0	0																		3.38
634	5	2775	7.7	7	7	5	0.909091	1	0.714286	38	1	2	7	7	36	5	3	179	5	MII	2PN	8Aa	BB	BDBB	4	4		2	0	0	1																		3.38
635	4	2775	21	15	12	1	0.714286	0.8	0.0833333	43	2	2	7	8	37	7	4	180	1	MII	2PN	MCb	BB	BHCC	4	4		3	0	1	0	2017.04.07	1	1	0	0	0	0	0	2	0	SA:2		2.36	5.87	21.59	25		3.87
636	5	2475	9.9	6	5	1	0.606061	0.833333	0.2	35	1	1	7	7	36	5	3	181	1	MII	2PN	8Cb	BA	BHBB	4	4		1	1	0	0									2	0	AA:2		2.93	9.14	12.26	45		1.73
637	5	2475	6	5	4	2	0.833333	0.8	0.5	35	1	1	7	7	36	5	3	182	1	MII	2PN	MCb	BHBB		4	4		1	1	0	0	已捐贈								3	3♀	0		3.35	6.4	17.22	15	1.08	5.06
638	5	2475	6	5	4	2	0.833333	0.8	0.5	35	1	1	7	7	36	5	3	182	3	MII	2PN	6Cb	BA	BHBB	4	4		1	1	0	0	2016.12.17	1	1	0	0	0	0	0										5.06
639	4	3750	31	27	22	5	0.870968	0.814815	0.227273	32	1	1	7	8	37	7	4	183	1	MII	2PN	6Cb	BHBB		4	4		2	0	0	1									0	0	0		3.06	4.08	6.82	33		13.65
640	4	3750	31	27	22	5	0.870968	0.814815	0.227273	32	1	1	7	8	37	7	4	183	2	MII	(-)	7Ca	BHBB		4	4		4	0	0	1																		13.65
641	4	3750	31	27	22	5	0.870968	0.814815	0.227273	32	1	1	7	8	37	7	4	183	3	MII	(-)	7Cb	BDBB		4	4		1	1	0	0	2016.12.10	1	2	1	1		2	0										13.65
642	4	3750	31	27	22	5	0.870968	0.814815	0.227273	32	1	1	7	8	37	7	4	183	4	MII	2PN	7Aa	BHBC		4	4		2	0	0	1					慧智NIPS-Normal													13.65
643	4	3750	31	27	22	5	0.870968	0.814815	0.227273	32	1	1	7	8	37	7	4	183	5	MII	2PN	7Ca	BB	BHBBout	4	4		3	0	1	0	2016.12.10				1													13.65
644	5	3225	7.7	6	6	2	0.779221	1	0.333333	37	1	1	7	7.5	36.5	6	3	184	1	MII	2PN	MCa	BHBB		4	4		2	0	0	1									0	0	0		5.21	6.1	13.86	27		4.71
645	5	3225	7.7	6	6	2	0.779221	1	0.333333	37	1	1	7	7.5	36.5	6	3	184	2	MII	2PN	MCa	BA	BHBB	4	4		1	1	0	0																		4.71
646	5	3225	7.7	6	4	2	0.779221	0.666667	0.5	40	2	2	7	9.5	38.5	10	5	185	2	MII	(-)	8Aa	BDBB		4	4		2	0	0	1											EA:1							0.8
647	5	3225	7.7	6	4	2	0.779221	0.666667	0.5	40	2	2	7	9.5	38.5	10	5	185	3	MII	(-)	8Cb	BDAB		2	1		1	1	0	0	2016.12.17	1	1	1	2	2	2	0										0.8
648	4	3450	22	19	17	7	0.863636	0.894737	0.411765	25	1	1	7	6	35	3	2	186	1	MII	2PN	6Cb	BHBB		4	4		2	0	0	1									0	0	0	x	2.27	5.5		29	0.72	4.2
649	4	3450	22	19	17	7	0.863636	0.894737	0.411765	25	1	1	7	6	35	3	2	186	2	MII	(-)	MAa	BHBB		4	4		2	0	0	1																		4.2
650	4	3450	22	19	17	7	0.863636	0.894737	0.411765	25	1	1	7	6	35	3	2	186	3	MII	2PN	8Ab	BDBB		4	4		2	0	0	1																		4.2
651	4	3450	22	19	17	7	0.863636	0.894737	0.411765	25	1	1	7	6	35	3	2	186	4	MII	2PN	8Cb	BDBB		4	4		3	0	1	0	2017.01.02	1	1	0	0	0	0	0										4.2
652	5	3300	8	6	6	4	0.75	1	0.666667	38	1	2	9	8	35	3	2	187	1	MII	2PN	CM3	BDAA		1	1		2	0	0	1									3	0	SA:1		3.65	7.2	22.47	29		1.7
653	5	3300	8	6	6	4	0.75	1	0.666667	38	1	2	9	8	35	3	2	187	2	MII	1PN	8Ca	BDBB		4	4		2	0	0	1											EA:2		7.1	8.59	26.05	39		1.7
654	5	3300	8	6	6	4	0.75	1	0.666667	38	1	2	9	8	35	3	2	187	3	MII	2PN	8Ca	BA	BDBB	4	4		2	0	0	1																		1.7
655	5	2925	15.4	13	13	2	0.844156	1	0.153846	37	1	1	7	6	35	3	2	188	1	MII	2PN	MCb	BA	BDCC	4	4		2	0	0	1									0	0	0		1.78	3.68	7.87	61	7.63	2.79
656	5	2925	15.4	13	13	2	0.844156	1	0.153846	37	1	1	7	6	35	3	2	188	2	MII	2PN	7Cb	BA	BHCB	4	4		2	0	0	1																		2.79
657	5	3225	19.8	18	18	10	0.909091	1	0.555556	32	1	1	7	6.5	35.5	4	2	189	1	MII	2PN	7Cb	BDAA		1	1		1	1	0	0	2016.12.09	1	2	1	1		2	2	1	0	SA:1		12.53	5.76	7.69	28		13.44
658	5	3225	19.8	18	18	10	0.909091	1	0.555556	32	1	1	7	6.5	35.5	4	2	189	2	MII	2PN	7Cb	BDBB		4	4		3	0	1	0																		13.44
659	5	3225	19.8	18	18	10	0.909091	1	0.555556	32	1	1	7	6.5	35.5	4	2	189	3	MII	(-)	8Cb	BDBB		4	4		2	0	0	1																		13.44
660	5	3225	19.8	18	18	10	0.909091	1	0.555556	32	1	1	7	6.5	35.5	4	2	189	4	MII	2PN	8Cb	BDBB		4	4		1	1	0	0	2016.12.09				1													13.44
661	5	3225	19.8	18	18	10	0.909091	1	0.555556	32	1	1	7	6.5	35.5	4	2	189	5	MII	(-)	MCb	BCBB		4	4		2	0	0	1																		13.44
662	5	3225	19.8	18	18	10	0.909091	1	0.555556	32	1	1	7	6.5	35.5	4	2	189	6	MII	2PN	MCb	BCBB		4	4		1	1	0	0																		13.44
663	5	3225	19.8	18	18	10	0.909091	1	0.555556	32	1	1	7	6.5	35.5	4	2	189	7	MII	2PN	8Aa	BB	BHBB	4	4		1	1	0	0																		13.44
664	5	3225	19.8	18	18	10	0.909091	1	0.555556	32	1	1	7	6.5	35.5	4	2	189	8	MII	2PN	8Cb	BB	BHBB	4	4		1	1	0	0																		13.44
665	4	3450	52	43	18	11	0.826923	0.418605	0.611111	33	1	1	7	6.5	35.5	4	2	190	1	MII	2PN	MAa	BHBB		4	4		1	1	0	0	2017.02.15	1	1	1	1	1	1	0	1	0	EA:1		11.47	7.15	9.01	70		18.33
666	4	3450	52	43	18	11	0.826923	0.418605	0.611111	33	1	1	7	6.5	35.5	4	2	190	2	MII	2PN	4Ab	BHBB		4	4		2	0	0	1																		18.33
667	4	3450	52	43	18	11	0.826923	0.418605	0.611111	33	1	1	7	6.5	35.5	4	2	190	3	MII	2PN	MCb	BDBB		4	4		1	1	0	0																		18.33
668	4	3450	52	43	18	11	0.826923	0.418605	0.611111	33	1	1	7	6.5	35.5	4	2	190	4	MII	2PN	8Ab	BDBB		4	4		1	1	0	0																		18.33
669	4	3450	52	43	18	11	0.826923	0.418605	0.611111	33	1	1	7	6.5	35.5	4	2	190	5	MII	2PN	8Aa	BDBB		4	4		2	0	0	1																		18.33
670	4	3450	52	43	18	11	0.826923	0.418605	0.611111	33	1	1	7	6.5	35.5	4	2	190	6	MII	2PN	MCb	BDBB		4	4		2	0	0	1																		18.33
671	4	3450	52	43	18	11	0.826923	0.418605	0.611111	33	1	1	7	6.5	35.5	4	2	190	7	MII	2PN	MCb	BDBB		4	4		1	1	0	0																		18.33
672	4	3450	52	43	18	11	0.826923	0.418605	0.611111	33	1	1	7	6.5	35.5	4	2	190	8	MII	2PN	8Ca	BHBB		4	4		1	1	0	0																		18.33
673	4	3450	52	43	18	11	0.826923	0.418605	0.611111	33	1	1	7	6.5	35.5	4	2	190	9	MII	2PN	8Aa	BCBB	BHBB	4	4		2	0	0	1																		18.33
674	4	3450	52	43	18	11	0.826923	0.418605	0.611111	33	1	1	7	6.5	35.5	4	2	190	10	MII	2PN	8Aa	BCBB	BHBB	4	4		2	0	0	1																		18.33
675	5	3600	14.3	13	13	2	0.909091	1	0.153846	41	2	2	7	8	37	7	4	191	1	MII	2PN	8Ab	BA	BHBC	4	4		2	0	0	1									0	0	0		6.51	10.31	17.89	31		3.34
676	4	3000	33	29	19	11	0.878788	0.655172	0.578947	32	1	1	7	8	37	7	4	192	1	MII	2PN	MAa	BHBB		4	4		2	0	0	1									0	0	0		8.9	9.06	9.67	35		11.53
677	4	3000	33	29	19	11	0.878788	0.655172	0.578947	32	1	1	7	8	37	7	4	192	2	MII	2PN	8Aa	BHBB		4	4		1	1	0	0	2016.12.19	1	1	1	1	1	1	0										11.53
678	4	3000	33	29	19	11	0.878788	0.655172	0.578947	32	1	1	7	8	37	7	4	192	3	MII	2PN	8Aa	BHBB		4	4		1	1	0	0																		11.53
679	4	3000	33	29	19	11	0.878788	0.655172	0.578947	32	1	1	7	8	37	7	4	192	4	MII	2PN	MCa	BHBB		4	4		2	0	0	1																		11.53
680	4	3000	33	29	19	11	0.878788	0.655172	0.578947	32	1	1	7	8	37	7	4	192	5	MII	2PN	8Aa	BHBB		4	4		1	1	0	0																		11.53
681	4	3000	33	29	19	11	0.878788	0.655172	0.578947	32	1	1	7	8	37	7	4	192	6	MII	2PN	8Ab	BHBB		4	4		1	1	0	0																		11.53
682	4	3000	33	29	19	11	0.878788	0.655172	0.578947	32	1	1	7	8	37	7	4	192	7	MII	2PN	MCb	BDBB		4	4		3	0	1	0																		11.53
683	4	3000	33	29	19	11	0.878788	0.655172	0.578947	32	1	1	7	8	37	7	4	192	8	MII	2PN	MCb	BHBB		4	4		2	0	0	1																		11.53
684	4	3000	33	29	19	11	0.878788	0.655172	0.578947	32	1	1	7	8	37	7	4	192	9	MII	2PN	8Aa	BHBB		4	4		1	1	0	0																		11.53
685	4	3000	33	29	19	11	0.878788	0.655172	0.578947	32	1	1	7	8	37	7	4	192	10	MII	2PN	8Ca	BHBB		4	4		3	0	1	0																		11.53
686	4	3000	33	29	19	11	0.878788	0.655172	0.578947	32	1	1	7	8	37	7	4	192	11	MII	2PN	MCb	BHBB		4	4		2	0	0	1																		11.53
687	4	3825	45.1	41	39	10	0.909091	0.95122	0.25641	36	1	1	7	7.5	36.5	6	3	193	1	MII	2PN	CM2	BHBB		4	4		2	0	0	1									0	0	0		4.83	3.08	10.1	65	7.49	8.07
688	4	3825	45.1	41	39	10	0.909091	0.95122	0.25641	36	1	1	7	7.5	36.5	6	3	193	2	MII	2PN	8Ca	BHBB		4	4		1	1	0	0	2017.01.25	1	1	0	0	0	0	0										8.07
689	4	3825	45.1	41	39	10	0.909091	0.95122	0.25641	36	1	1	7	7.5	36.5	6	3	193	3	MII	2PN	5Ca	BDBB		4	4		2	0	0	1																		8.07
690	4	3825	45.1	41	39	10	0.909091	0.95122	0.25641	36	1	1	7	7.5	36.5	6	3	193	4	MII	2PN	8Aa	BDBB		4	4		1	1	0	0	2017.03.01	1	1	0	0	0	0	0										8.07
691	4	3825	45.1	41	39	10	0.909091	0.95122	0.25641	36	1	1	7	7.5	36.5	6	3	193	5	MII	2PN	8Aa	BHBB		4	4		1	1	0	0																		8.07
692	4	3825	45.1	41	39	10	0.909091	0.95122	0.25641	36	1	1	7	7.5	36.5	6	3	193	6	MII	(-)	8Aa	BB	BHBB	4	4		1	1	0	0	2017.08.18	1	1	1			1	0										8.07
693	4	3825	45.1	41	39	10	0.909091	0.95122	0.25641	36	1	1	7	7.5	36.5	6	3	193	7	MII	2PN	5Aa	BA	BHBB	4	4		2	0	0	1																		8.07
694	4	3825	45.1	41	39	10	0.909091	0.95122	0.25641	36	1	1	7	7.5	36.5	6	3	193	8	MII	2PN	8Ca	BA	BDBB	4	4		3	0	1	0																		8.07
695	4	3825	45.1	41	39	10	0.909091	0.95122	0.25641	36	1	1	7	7.5	36.5	6	3	193	9	MII	1PN	8Aa	BB	BHBB	4	4		1	1	0	0																		8.07
696	4	3825	45.1	41	39	10	0.909091	0.95122	0.25641	36	1	1	7	7.5	36.5	6	3	193	10	MII	1PN	7Aa	BA	BHBB	4	4		2	0	0	1																		8.07
697	5	3525	11	9	9	3	0.818182	1	0.333333	41	2	2	7	7.5	36.5	6	3	194	1	MII	2PN	5Cc	BDBB		4	4		2	0	0	1									1	0	SA:1		2.34	3.25	16.24	28	12.78	3.14
698	5	3525	11	9	9	3	0.818182	1	0.333333	41	2	2	7	7.5	36.5	6	3	194	2	MII	(-)	7Ab	BDBB		4	4		2	0	0	1																		3.14
699	5	3525	11	9	9	3	0.818182	1	0.333333	41	2	2	7	7.5	36.5	6	3	194	3	MII	(-)	2Ca?	BDBC		4	4		2	0	0	1																		3.14
700	4	3525	25.3	23	15	2	0.909091	0.652174	0.133333	34	1	1	7	8	37	7	4	195	1	MII	(-)	MAa	BHBA		3	1		3	0	1	0	2017.05.02	1	1	0	0	0	0	0	3	3♀	0		4.85	4.32	32.5	25	5.71	5.44
701	4	3525	25.3	23	15	2	0.909091	0.652174	0.133333	34	1	1	7	8	37	7	4	195	2	MII	2PN	MCa	BHBB		4	4		1	1	0	0																		5.44
702	5	3375	11	10	10	4	0.909091	1	0.4	36	1	1	7	7.5	36.5	6	3	196	1	MII	2PN	8Ca	BHBB		4	4		2	0	0	1									2	0	EA:1		14.85	2.4	41.68	108	9.19	4.27
703	5	3375	11	10	10	4	0.909091	1	0.4	36	1	1	7	7.5	36.5	6	3	196	2	MII	2PN	7Cb	BHBB		4	4		2	0	0	1											SA:1							4.27
704	5	3375	11	10	10	4	0.909091	1	0.4	36	1	1	7	7.5	36.5	6	3	196	3	MII	2PN	8Aa	BDBB		4	4		3	0	1	0	2016.12.26	1	2	0	0		0	0										4.27
705	5	3375	11	10	10	4	0.909091	1	0.4	36	1	1	7	7.5	36.5	6	3	196	4	MII	3Cb	3Cb	BCBB		4	4		3	0	1	0	2016.12.26				0													4.27
706	5	3375	12.1	10	9	7	0.826446	0.9	0.777778	34	1	1	7	7.5	36.5	6	3	197	1	MII	2PN	8Aa	BHBC		4	4		1	1	0	0									1	0	SA:1		5.21	2.75	16.94	83		1.92
707	5	3375	12.1	10	9	7	0.826446	0.9	0.777778	34	1	1	7	7.5	36.5	6	3	197	2	MII	(-)	MCa	BHBC		4	4		1	1	0	0																		1.92
708	5	3375	12.1	10	9	7	0.826446	0.9	0.777778	34	1	1	7	7.5	36.5	6	3	197	3	MII	(-)	7Aa	BHBC		4	4		1	1	0	0	2017.01.05	1	1	0	0	0	0	0										1.92
709	5	3375	12.1	10	9	7	0.826446	0.9	0.777778	34	1	1	7	7.5	36.5	6	3	197	4	MII	2PN	8Ab	BHBC		4	4		3	0	1	0																		1.92
710	5	3375	12.1	10	9	7	0.826446	0.9	0.777778	34	1	1	7	7.5	36.5	6	3	197	5	MII	2PN	8Aa	BHBB		4	4		3	0	1	0																		1.92
711	5	3375	12.1	10	9	7	0.826446	0.9	0.777778	34	1	1	7	7.5	36.5	6	3	197	6	MII	2PN	7Ca	BB	BHBB	4	4		1	1	0	0	2017.02.08	1	2	1	1		2	0										1.92
712	5	3375	12.1	10	9	7	0.826446	0.9	0.777778	34	1	1	7	7.5	36.5	6	3	197	7	MII	(-)	8Aa	BB	BHBB	4	4		1	1	0	0	2017.02.08				1													1.92
713	5	3375	18.7	15	13	3	0.802139	0.866667	0.230769	23	1	1	7	6.5	35.5	4	2	198	1	MII	2PN	7Ca	BHBB		4	4		4	0	0	1									0	0	0		0.41	1.86	13.05	2	0.66	14
714	5	3375	18.7	15	13	3	0.802139	0.866667	0.230769	23	1	1	7	6.5	35.5	4	2	198	2	MII	2PN	8Aa	BH	BHBB	4	4		1	1	0	0																		14
715	5	3375	18.7	15	13	3	0.802139	0.866667	0.230769	23	1	1	7	6.5	35.5	4	2	198	3	MII	2PN	MCa	MCa	BHBB	4	4		1	1	0	0																		14
716	5	3375	9.9	6	6	1	0.606061	1	0.166667	32	1	1	7	6.5	35.5	4	2	199	1	MII	2PN	MCb	BA	BHCBout	4	4		3	0	1	0	2017.03.08								0	0	0		6.47	8.02	4.58	33	0.19	4.3
717	4	3375	48	40	34	16	0.833333	0.85	0.470588	33	1	1	7	7.5	36.5	6	3	200	1	MII	2PN	CM2	BHBB		4	4		4	0	0	1									1	1♀	0		1.04	1.32	11.86	78	10.96	10.99
718	4	3375	48	40	34	16	0.833333	0.85	0.470588	33	1	1	7	7.5	36.5	6	3	200	2	MII	(-)	6Ca	BHBB		4	4		1	1	0	0																		10.99
719	4	3375	48	40	34	16	0.833333	0.85	0.470588	33	1	1	7	7.5	36.5	6	3	200	3	MII	(-)	8Ca	BHBB		4	4		1	1	0	0	2016.12.30	1	1	1	1	1	1	0										10.99
720	4	3375	48	40	34	16	0.833333	0.85	0.470588	33	1	1	7	7.5	36.5	6	3	200	4	MII	2Aa	8Ca	BHBB		4	4		3	0	1	0																		10.99
721	4	3375	48	40	34	16	0.833333	0.85	0.470588	33	1	1	7	7.5	36.5	6	3	200	5	MII	2Aa	MCa	BHBB		4	4		1	1	0	0																		10.99
722	4	3375	48	40	34	16	0.833333	0.85	0.470588	33	1	1	7	7.5	36.5	6	3	200	6	MII	2PN	8Aa	BHBB		4	4		1	1	0	0																		10.99
723	4	3375	48	40	34	16	0.833333	0.85	0.470588	33	1	1	7	7.5	36.5	6	3	200	7	MII	2Aa	MAa	BDBB		4	4		1	1	0	0																		10.99
724	4	3375	48	40	34	16	0.833333	0.85	0.470588	33	1	1	7	7.5	36.5	6	3	200	8	MII	2Aa	MAa	BDBB		4	4		2	0	0	1																		10.99
725	4	3375	48	40	34	16	0.833333	0.85	0.470588	33	1	1	7	7.5	36.5	6	3	200	9	MII	(-)	MAa	BCBB		4	4		2	0	0	1																		10.99
726	4	3375	48	40	34	16	0.833333	0.85	0.470588	33	1	1	7	7.5	36.5	6	3	200	10	MII	2Aa	MCa	BCBB		4	4		2	0	0	1																		10.99
727	5	5025	7.7	7	7	4	0.909091	1	0.571429	38	1	2	7	8.5	37.5	8	4	201	2	MII	2PN	MCb	BDBB		4	4		1	1	0	0																		0.33
728	5	5025	7.7	7	7	4	0.909091	1	0.571429	38	1	2	7	8.5	37.5	8	4	201	3	MII	2PN	8Aa	BDBB		4	4		2	0	0	1																		0.33
729	5	5025	7.7	7	7	4	0.909091	1	0.571429	38	1	2	7	8.5	37.5	8	4	201	6	MII	2PN	7Cc	BCBB		4	4		1	1	0	0																		0.33
730	5	5025	7.7	7	7	4	0.909091	1	0.571429	38	1	2	7	8.5	37.5	8	4	201	8	MII	(-)	8Aa	BDCB		4	4		1	1	0	0	2016.12.28				1													0.33
731	5	2400	11	8	7	3	0.727273	0.875	0.428571	29	1	1	7	7.5	36.5	6	3	202	1	MII	2PN	5Cb	BA	BHBB	4	4		2	0	0	1									1	1	0		6.35	10.37	2.43	28		1.06
732	5	2400	11	8	7	3	0.727273	0.875	0.428571	29	1	1	7	7.5	36.5	6	3	202	2	MII	2PN	MCb	CM1	BDBB	4	4		1	1	0	0										TWIN_♀								1.06
733	5	2400	11	8	7	3	0.727273	0.875	0.428571	29	1	1	7	7.5	36.5	6	3	202	3	MII	2PN	8Ca	BA	BDBB	4	4		3	0	1	0	2016.12.28	1	1	0	0	0	0	0										1.06
734	5	2400	20	13	12	5	0.65	0.923077	0.416667	30	1	1	7	8	37	7	4	203	1	MII	2PN	8Cb	BHBB		4	4		1	1	0	0	2017.01.20	1	1	1	1	1	1	0	3	1	SA:2	x						1.06
735	5	2400	20	13	12	5	0.65	0.923077	0.416667	30	1	1	7	8	37	7	4	203	2	MII	2PN	8Cb	BDBB		4	4		2	0	0	1										TWINS_♀								1.06
736	5	2400	20	13	12	5	0.65	0.923077	0.416667	30	1	1	7	8	37	7	4	203	3	MII	2PN	7Ca	BDBB		4	4		4	0	0	1																		1.06
737	5	3525	11	8	8	4	0.727273	1	0.5	33	1	1	7	9	38	9	5	204	1	MII	2PN	8Ab	BDBB		4	4		1	1	0	0	2016.12.30	1	1	1	1	1	1	0	4	2♂	SA:2		3.13	6.21	10.47	22		1.73
738	5	3525	11	8	8	4	0.727273	1	0.5	33	1	1	7	9	38	9	5	204	2	MII	2PN	8Aa	BB	BHBBout	4	4		1	1	0	0																		1.73
739	5	3525	11	8	8	4	0.727273	1	0.5	33	1	1	7	9	38	9	5	204	3	MII	2PN	7Ca	BB	BHBBout	4	4		3	0	1	0																		1.73
740	5	3525	11	8	8	4	0.727273	1	0.5	33	1	1	7	9	38	9	5	204	4	MII	2PN	7Cb	CM1	BDBB	4	4		3	0	1	0																		1.73
741	5	3000	15.4	12	12	7	0.779221	1	0.583333	32	1	1	7	9	38	9	5	205	1	MII	2PN	8Ca	BDBB		4	4		3	0	1	0	2017.11.02	1	1	1			1	0	1	0	AA:1		5.73	4.26	13.76	57	11.5	1.69
742	5	3000	15.4	12	12	7	0.779221	1	0.583333	32	1	1	7	9	38	9	5	205	2	MII	2PN	8Cb	BDBB		4	4		2	0	0	1																		1.69
743	5	3000	15.4	12	12	7	0.779221	1	0.583333	32	1	1	7	9	38	9	5	205	3	MII	2PN	8Cb	BDBB		4	4		3	0	1	0																		1.69
744	5	3000	15.4	12	12	7	0.779221	1	0.583333	32	1	1	7	9	38	9	5	205	4	MII	2PN	7Cb	BDCC	BHBBout	4	4		3	0	1	0	2017.04.07	1	1	0	0	0	0	0										1.69
745	5	3000	15.4	12	12	7	0.779221	1	0.583333	32	1	1	7	9	38	9	5	205	5	MII	2PN	7Ca	BCCC	BDBB	4	4		1	1	0	0	2017.01.27	1	1	0	0	0	0	0										1.69
746	5	3000	15.4	12	12	7	0.779221	1	0.583333	32	1	1	7	9	38	9	5	205	6	MII	2PN	8Aa	BB	BHBB	4	4		1	1	0	0	2017.03.03	1	1	0	0	0	0	0										1.69
747	5	3000	15.4	12	12	7	0.779221	1	0.583333	32	1	1	7	9	38	9	5	205	7	MII	(-)	8Cb	BB	BDBB	4	4		2	0	0	1																		1.69
748	5	3600	19	15	12	4	0.789474	0.8	0.333333	35	1	1	7	7	36	5	3	206	1	MII	1PN	MCb	BDBB		4	4		4	0	0	1									1	0	EA:1		3.32	3.4	3.94	62	9.6	7.52
749	5	3600	19	15	12	4	0.789474	0.8	0.333333	35	1	1	7	7	36	5	3	206	2	MII	2PN	8Ca	BB	BHBA	3	1		3	0	1	0													4.07	9.97	45.76	18		7.34
750	5	3600	13.2	9	7	2	0.681818	0.777778	0.285714	35	1	1	7	8.5	37.5	8	4	206	3	MII	2PN	MCb	BDAB		2	1		1	1	0	0	2016.12.24	1	1	1	1	1	1	0										7.34
751	5	3600	13.2	9	7	2	0.681818	0.777778	0.285714	35	1	1	7	8.5	37.5	8	4	206	4	MII	2PN	CM2	BDAB		2	1		1	1	0	0																		7.34
752	4	5700	38.5	24	17	3	0.623377	0.708333	0.176471	38	1	2	7	9.5	38.5	10	5	207	1	MII	2PN	7Aa	BDBB		4	4		1	1	0	0	2017.01.07	1	1	1	1	1	1	0	2	0	EA:1		6.13	6.87	9.03	35	0.2	10.85
753	4	5700	38.5	24	17	3	0.623377	0.708333	0.176471	38	1	2	7	9.5	38.5	10	5	207	2	MII	2PN	MCb	BB	BDBB	4	4		2	0	0	1											AA:1							10.85
754	4	5700	38.5	24	17	3	0.623377	0.708333	0.176471	38	1	2	7	9.5	38.5	10	5	207	3	MII	2PN	8Cb	CM1	BDBC	4	4		2	0	0	1																		10.85
755	4	2100	25.3	21	15	4	0.83004	0.714286	0.266667	38	1	2	7	7.5	36.5	6	3	208	1	MII	(-)	8Ca	BDBB		4	4		2	0	0	1									1	1♀	0		6.56	8.41	8.94	57	4.67	5.62
756	4	2100	25.3	21	15	4	0.83004	0.714286	0.266667	38	1	2	7	7.5	36.5	6	3	208	2	MII	1PN	8Aa	BDBB		4	4		2	0	0	1																		5.62
757	4	2100	25.3	21	15	4	0.83004	0.714286	0.266667	38	1	2	7	7.5	36.5	6	3	208	3	MII	2PN	6Cb	BA	BHBB	4	4		2	0	0	1																		5.62
758	4	2100	25.3	21	15	4	0.83004	0.714286	0.266667	38	1	2	7	7.5	36.5	6	3	208	4	MII	2PN	6Ca	BA	BHBB	4	4		3	0	1	0	2016.12.30	1	1	0	0	0	0	0										5.62
759	5	3600	12.1	10	8	2	0.826446	0.8	0.25	38	1	2	7	6	35	3	2	209	1	MII	1PN	7Ca	BDBB		4	4		1	1	0	0									2	1♀	EA:1		5.06	8.04	7.9	34		2.445
760	5	3600	12.1	10	8	2	0.826446	0.8	0.25	38	1	2	7	6	35	3	2	209	2	MII	2PN	8Cb	BA	BDBB	4	4		2	0	0	1																		2.445
761	5	3600	12.1	8	7	4	0.661157	0.875	0.571429	42	2	2	7	8.5	37.5	8	4	210	1	MII	2PN	4Ab	BHCB		4	4		1	1	0	0	2017.01.09	1	1	0	0	0	0	0	0	0	0		9.34	4.21	13.48	83	0.23	2.04
762	5	3600	12.1	8	7	4	0.661157	0.875	0.571429	42	2	2	7	8.5	37.5	8	4	210	2	MII	2PN	8Aa	BDBB		4	4		2	0	0	1																		2.04
763	5	3600	12.1	8	7	4	0.661157	0.875	0.571429	42	2	2	7	8.5	37.5	8	4	210	3	MII	2PN	6Ca	BB	BHBBout	4	4		2	0	0	1																		2.04
764	5	3600	12.1	8	7	4	0.661157	0.875	0.571429	42	2	2	7	8.5	37.5	8	4	210	4	MII	2PN	MAb	BA	BDBB	4	4		2	0	0	1																		2.04
765	5	3600	8.8	5	3	2	0.568182	0.6	0.666667	43	2	2	7	6.5	35.5	4	2	211	1	MII	2PN	8Ca	BDBB		4	4		2	0	0	1									0	0	0		24.16	9.43	19.37	145	0.92	1.8
766	5	3600	8.8	5	3	2	0.568182	0.6	0.666667	43	2	2	7	6.5	35.5	4	2	211	2	MII	(-)	4Aa	BA	BDCB	4	4		2	0	0	1																		1.8
767	5	3600	9.9	7	7	5	0.707071	1	0.714286	35	1	1	7	7.5	36.5	6	3	212	1	MII	2PN	8Cb	BHBB		4	4		1	1	0	0									3	2♀	AA:1		3.42	5.66	7.66	50		2.97
768	5	3600	9.9	7	7	5	0.707071	1	0.714286	35	1	1	7	7.5	36.5	6	3	212	2	MII	2PN	8Aa	BCBB		4	4		2	0	0	1																		2.97
769	5	3600	9.9	7	7	5	0.707071	1	0.714286	35	1	1	7	7.5	36.5	6	3	212	3	MII	2PN	MCb	BDCC	BHBB	4	4		1	1	0	0																		2.97
770	5	3600	9.9	7	7	5	0.707071	1	0.714286	35	1	1	7	7.5	36.5	6	3	212	4	MII	2PN	8Aa	BB	BDBB	4	4		2	0	0	1					慧智NIPT-Normal													2.97
771	5	3600	9.9	7	7	5	0.707071	1	0.714286	35	1	1	7	7.5	36.5	6	3	212	5	MII	2PN	8Cb	BA	BCBB	4	4		3	0	1	0	2017.01.13	1	1	1	1	1	1	0										2.97
772	5	3600	14.3	13	11	1	0.909091	0.846154	0.0909091	42	2	2	7	8	37	7	4	213	1	MII	2PN	8Ab	BB	BHBB	4	4		2	0	0	1									0	0	0		6.51	10.31	17.89	31		3.34
773	5	3600	9.9	8	7	3	0.808081	0.875	0.428571	30	1	1	7	5	34	1	1	214	1	MII	2PN	8Aa	BHBB		4	4		2	0	0	1									0	0	0		42.15	10.09	31.74	69	1.03	7.1
774	5	3600	9.9	8	7	3	0.808081	0.875	0.428571	30	1	1	7	5	34	1	1	214	2	MII	2PN	8Ab	BDBB		4	4		2	0	0	1																		7.1
775	5	3600	9.9	8	7	3	0.808081	0.875	0.428571	30	1	1	7	5	34	1	1	214	3	MII	2PN	8Ca	BA	BHBB	4	4		1	1	0	0																		7.1
776	4	3000	31.9	29	29	21	0.909091	1	0.724138	34	1	1	7	7.5	36.5	6	3	215	1	MII	(-)	MCb	BHBA		3	1		3	0	1	0									2	0	SA:2		4.07	5.4	14.4	17		9.27
777	4	3000	31.9	29	29	21	0.909091	1	0.724138	34	1	1	7	7.5	36.5	6	3	215	2	MII	2Aa	MCa	BHAB		2	1		1	1	0	0	2017.01.09	1	1	1	1	1	1	0										9.27
778	4	3000	31.9	29	29	21	0.909091	1	0.724138	34	1	1	7	7.5	36.5	6	3	215	3	MII	2Aa	MCa	BHAB		2	1		3	0	1	0																		9.27
779	4	3000	31.9	29	29	21	0.909091	1	0.724138	34	1	1	7	7.5	36.5	6	3	215	4	MII	(-)	MCb	BHBB		4	4		2	0	0	1																		9.27
780	4	3000	31.9	29	29	21	0.909091	1	0.724138	34	1	1	7	7.5	36.5	6	3	215	5	MII	2Aa	MAb	BHBB		4	4		2	0	0	1																		9.27
781	4	3000	31.9	29	29	21	0.909091	1	0.724138	34	1	1	7	7.5	36.5	6	3	215	6	MII	(-)	8Ca	BHBB		4	4		2	0	0	1																		9.27
782	4	3000	31.9	29	29	21	0.909091	1	0.724138	34	1	1	7	7.5	36.5	6	3	215	7	MII	(-)	MAa	BHBB		4	4		3	0	1	0																		9.27
783	5	3000	8.8	8	6	3	0.909091	0.75	0.5	40	2	2	7	7	36	5	3	216	2	MII	1PN	8Ca	BDBB		4	4		3	0	1	0																		1.19
784	5	3450	6.6	6	4	2	0.909091	0.666667	0.5	40	2	2	7	7	36	5	3	216	7	MII	2PN	8Aa	BA	BHBBout	4	4		2	0	0	1													9.71	5.23		250	0.67	1.19
785	5	3450	6.6	6	4	2	0.909091	0.666667	0.5	40	2	2	7	7	36	5	3	216	8	MII	2PN	5Cb	BCBB		4	4		1	1	0	0																		1.19
786	5	4350	7.7	7	6	4	0.909091	0.857143	0.666667	40	2	2	7	7	36	5	3	217	1	MII	2PN	8Aa	BHBA		3	1		3	0	1	0	2017.01.09	1	2	1	1		2	0	1	0	SA:1		1.85	2.19	12.07	67		2.376
787	5	4350	7.7	7	6	4	0.909091	0.857143	0.666667	40	2	2	7	7	36	5	3	217	2	MII	2Aa	MCa	BDCB		4	4		2	0	0	1					慧智Karyotyping-Normal(46,XY)													2.376
788	5	4350	7.7	7	6	4	0.909091	0.857143	0.666667	40	2	2	7	7	36	5	3	217	3	MII	2PN	8Cb	BB	BDBC	4	4		1	1	0	0	2017.01.09				1													2.376
789	5	4350	7.7	7	6	4	0.909091	0.857143	0.666667	40	2	2	7	7	36	5	3	217	4	MII	(-)	4Ca	BB	BHBA	3	1		2	0	0	1																		2.376
790	5	3525	8.8	7	5	3	0.795455	0.714286	0.6	30	1	1	7	6	35	3	2	218	1	MII	2PN	8Ab	BHBA		3	1		3	0	1	0	2017.01.06	1	1	1	1	1	1	0	1	1♀	0		11.06	11.28	9.75	44		3.03
791	5	3525	8.8	7	5	3	0.795455	0.714286	0.6	30	1	1	7	6	35	3	2	218	2	MII	2PN	5Cb	BDBB		4	4		2	0	0	1																		3.03
792	5	3525	8.8	7	5	3	0.795455	0.714286	0.6	30	1	1	7	6	35	3	2	218	3	MII	2PN	8Aa	BDBB		4	4		1	1	0	0					慧智NIPS-未送													3.03
793	5	2925	7.7	7	5	2	0.909091	0.714286	0.4	37	1	1	7	7.5	36.5	6	3	219	1	MII	2PN	5Ca	BA	BHBA	3	1		1	1	0	0	2018.02.28	1	1	1			1	0	0	0	0		2.05	2.51	18.57	52	5.07	2.764
794	5	2925	7.7	7	5	2	0.909091	0.714286	0.4	37	1	1	7	7.5	36.5	6	3	219	2	MII	2PN	8Cb	BB	BDAA	1	1		2	0	0	1																		2.764
795	5	3000	12.1	9	8	4	0.743802	0.888889	0.5	42	2	2	7	8	37	7	4	220	1	MII	2PN	MAb	BB	BHBA	3	1		1	1	0	0									1	1♂	0		3.49	7.37	7.28	13		7.26
796	5	3000	12.1	9	8	4	0.743802	0.888889	0.5	42	2	2	7	8	37	7	4	220	2	MII	2PN	8Aa	BB	BDBB	4	4		1	1	0	0	2017.03.16	1	1	1	1	1	1	0										7.26
797	5	2850	12.1	9	8	4	0.743802	0.888889	0.5	42	2	2	7	8	37	7	4	220	5	MII	2PN	CM2	BHAA		1	1		1	1	0	0																		7.26
798	5	2850	12.1	9	8	4	0.743802	0.888889	0.5	42	2	2	7	8	37	7	4	220	6	MII	2PN	MCb	BDAA		1	1		1	1	0	0																		7.26
799	4	2850	26.4	11	11	3	0.416667	1	0.272727	33	1	1	7	6	35	3	2	221	1	MII	2PN	MCb	BHBC		4	4		1	1	0	0	2017.01.18	1	1	1	1	1	1	1	1	1	0		1.79	2.7	11.96	87	11.01	4.76
800	4	2850	26.4	11	11	3	0.416667	1	0.272727	33	1	1	7	6	35	3	2	221	2	MII	2PN	8Ab	BCBB	BHBB	4	4		1	1	0	0																		4.76
801	4	2850	26.4	11	11	3	0.416667	1	0.272727	33	1	1	7	6	35	3	2	221	3	MII	2PN	8Aa	CM1	BHBB	4	4		3	0	1	0																		4.76
802	5	2850	9.9	5	5	3	0.505051	1	0.6	39	2	2	7	7	36	5	3	222	1	MII	2PN	4Cb	BDAA		1	1		2	0	0	1									3	3♀	0		27.19	5.94	6.83	98		3.24
803	5	2850	9.9	5	5	3	0.505051	1	0.6	39	2	2	7	7	36	5	3	222	10	MII	2PN	7Ab	BCBB	BHBB	4	4		1	1	0	0																		3.24
804	5	2850	9.9	5	5	3	0.505051	1	0.6	39	2	2	7	7	36	5	3	222	12	MII	2PN	8Aa	BA	BDBB	4	4		2	0	0	1																		3.24
805	4	4875	24.2	20	4	1	0.826446	0.2	0.25	36	1	1	7	7	36	5	3	223	1	MII	2PN	8Ca	BA	BDBB	4	4		1	1	0	0	2017.02.13	1	1	1	1	1	1	0	0	0	0		2.86	2.43	29.38	59		7.084
806	5	3450	19	18	11	6	0.947368	0.611111	0.545455	37	1	1	7	7.5	36.5	6	3	224	1	MII	2PN	8Ca	BHBB		4	4		2	0	0	1									0	0	0		17.03	7.51	10.93	36		21.36
807	5	3450	19	18	11	6	0.947368	0.611111	0.545455	37	1	1	7	7.5	36.5	6	3	224	2	MII	2PN	8Aa	BHBB		4	4		2	0	0	1																		21.36
808	5	3450	19	18	11	6	0.947368	0.611111	0.545455	37	1	1	7	7.5	36.5	6	3	224	3	MII	1PN	8Aa	BHBB		4	4		1	1	0	0	2017.01.11	1	1	0	0	0	0	0										21.36
809	5	3450	19	18	11	6	0.947368	0.611111	0.545455	37	1	1	7	7.5	36.5	6	3	224	4	MII	2PN	6Cb	BHBB		4	4		3	0	1	0	2017.03.15	1	1	0	0	0	0	0										21.36
810	5	3450	19	18	11	6	0.947368	0.611111	0.545455	37	1	1	7	7.5	36.5	6	3	224	5	MII	2PN	8Aa	BB	BHBB	4	4		2	0	0	1																		21.36
811	5	3450	19	18	11	6	0.947368	0.611111	0.545455	37	1	1	7	7.5	36.5	6	3	224	6	MII	2PN	6Ca	BB	BHBB	4	4		2	0	0	1																		21.36
812	5	3300	11	7	5	2	0.636364	0.714286	0.4	36	1	1	7	6	35	3	2	225	4	MII	2PN	8Ab	BDBB		4	4		2	0	0	1																		4.34
813	5	3300	11	7	5	2	0.636364	0.714286	0.4	36	1	1	7	6	35	3	2	225	5	MII	2PN	6Ab	BDBB		4	4		4	0	0	1																		4.34
814	5	3300	15.4	10	7	1	0.649351	0.7	0.142857	37	1	1	7	7	36	5	3	227	1	MII	2PN	MCa	BDBB		4	4		2	0	0	1																		4.34
815	5	3300	14.3	12	9	5	0.839161	0.75	0.555556	28	1	1	9	8.5	35.5	4	2	228	1	MII	(-)	MCb	BHBBout		4	4		1	1	0	0	2017.02.15	1	1	0	0	0	0	0	0	0	0	x	52.7	87.5	10.58	16	0.43	3.21
816	5	3300	14.3	12	9	5	0.839161	0.75	0.555556	28	1	1	9	8.5	35.5	4	2	228	2	MII	(-)	8Cb	BDBB		4	4		2	0	0	1																		3.21
817	5	3300	14.3	12	9	5	0.839161	0.75	0.555556	28	1	1	9	8.5	35.5	4	2	228	3	MII	2Aa	8Aa	BDBB		4	4		2	0	0	1																		3.21
818	5	3300	14.3	12	9	5	0.839161	0.75	0.555556	28	1	1	9	8.5	35.5	4	2	228	4	MII	2PN	7Cb	BDBB		4	4		2	0	0	1																		3.21
819	5	4050	5	4	3	1	0.8	0.75	0.333333	42	2	2	9	10.5	37.5	8	4	229	1	MII	1PN	4Ca	BB	BHBBout	4	4		2	0	0	1									2	2♀	0		5.37	8.23	6.81	30		0.28
820	5	3150	14.3	13	11	2	0.909091	0.846154	0.181818	36	1	1	9	9	36	5	3	230	1	MII	2PN	8Cb	BB	BHACpoor	4	4		1	1	0	0	2017.01.16	1	2	1			1	0	0	0	0		4.4	6.41	21.94	15		1.5
821	5	3150	14.3	13	11	2	0.909091	0.846154	0.181818	36	1	1	9	9	36	5	3	230	2	MII	2PN	8Cc	BA	BHBBpoor	4	4		1	1	0	0	2017.01.16																	1.5
822	5	3300	11	9	7	4	0.818182	0.777778	0.571429	40	2	2	7	5	34	1	1	231	1	MII	2PN	7Ca	BHBB		4	4		2	0	0	1									1	1♂	0		9.17	7.92	16.22	33		4.05
823	5	3300	11	9	7	4	0.818182	0.777778	0.571429	40	2	2	7	5	34	1	1	231	2	MII	(-)	MCa	BHBB		4	4		3	0	1	0	2017.03.13	1	2	0	0		0	0										4.05
824	5	3300	11	9	7	4	0.818182	0.777778	0.571429	40	2	2	7	5	34	1	1	231	3	MII	(-)	6Cb	BDBB		4	4		2	0	0	1																		4.05
825	5	3300	11	9	7	4	0.818182	0.777778	0.571429	40	2	2	7	5	34	1	1	231	4	MII	(-)	MAa	BDBC		4	4		2	0	0	1																		4.05
826	5	4275	11	9	8	3	0.818182	0.888889	0.375	40	2	2	7	6.5	35.5	4	2	231	5	MII	2PN	7Ca	BDBB		4	4		2	0	0	1																		4.05
827	5	4275	11	9	8	3	0.818182	0.888889	0.375	40	2	2	7	6.5	35.5	4	2	231	7	MII	2PN	8Aa	BB	BHAA	1	1		2	0	0	1																		4.05
828	5	4275	11	9	8	3	0.818182	0.888889	0.375	40	2	2	7	6.5	35.5	4	2	231	8	MII	2PN	8Ca	BA	BHBA	3	1		1	1	0	0	2017.03.13				0													4.05
829	5	5025	16.5	13	12	6	0.787879	0.923077	0.5	40	2	2	7	8	37	7	4	232	1	MII	2PN	8Aa	BDBB		4	4		1	1	0	0									0	0	0		10.18	7.48	7.27	66		2.43
830	5	5025	16.5	13	12	6	0.787879	0.923077	0.5	40	2	2	7	8	37	7	4	232	2	MII	2PN	6Cb	BDBB		4	4		1	1	0	0	2017.03.15	1	1	1	1	1	1	1										2.43
831	5	5025	16.5	13	12	6	0.787879	0.923077	0.5	40	2	2	7	8	37	7	4	232	3	MII	2PN	8Aa	BDBB		4	4		1	1	0	0																		2.43
832	5	5025	16.5	13	12	6	0.787879	0.923077	0.5	40	2	2	7	8	37	7	4	232	4	MII	2PN	5Cb	BB	BHBB	4	4		1	1	0	0	2017.08.07	1	1	1			1	0										2.43
833	5	5025	16.5	13	12	6	0.787879	0.923077	0.5	40	2	2	7	8	37	7	4	232	5	MII	2PN	8Cb	BB	BHBB	4	4		2	0	0	1																		2.43
834	5	5025	16.5	13	12	6	0.787879	0.923077	0.5	40	2	2	7	8	37	7	4	232	6	MII	2PN	8Ca	CM2	BDBC	4	4		1	1	0	0																		2.43
835	4	3750	38.5	30	25	6	0.779221	0.833333	0.24	27	1	1	7	8	37	7	4	233	1	MII	2PN	8Ab	BB	BDBB	4	4		2	0	0	1									0	0	0		12.29	3.56	4.32	58		14.96
836	4	3750	38.5	30	25	6	0.779221	0.833333	0.24	27	1	1	7	8	37	7	4	233	2	MII	2PN	6Cd	BA	BDBB	4	4		3	0	1	0																		14.96
837	4	3750	38.5	30	25	6	0.779221	0.833333	0.24	27	1	1	7	8	37	7	4	233	3	MII	2PN	8Aa	BHAB		2	1		3	0	1	0	2017.01.18	1	2	0	0		0	0										14.96
838	4	3750	38.5	30	25	6	0.779221	0.833333	0.24	27	1	1	7	8	37	7	4	233	4	MII	2PN	8Ab	BCBB		4	4		2	0	0	1																		14.96
839	4	3750	38.5	30	25	6	0.779221	0.833333	0.24	27	1	1	7	8	37	7	4	233	5	MII	2PN	7Cb	BDBB		4	4		3	0	1	0	2017.01.18				0													14.96
840	4	3750	38.5	30	25	6	0.779221	0.833333	0.24	27	1	1	7	8	37	7	4	233	6	MII	2PN	8Cb	BCBC		4	4		2	0	0	1																		14.96
841	5	3750	8.8	8	6	3	0.909091	0.75	0.5	42	2	2	7	6	35	3	2	234	1	MII	(-)	6Cb	BDBB		4	4		2	0	0	1									2	0	SA:1		3.89	8.34	7.94	16		6.22
842	5	3750	8.8	8	6	3	0.909091	0.75	0.5	42	2	2	7	6	35	3	2	234	2	MII	2PN	8Cb	BDBB		4	4		2	0	0	1											AA:1							6.22
843	5	3750	8.8	8	6	3	0.909091	0.75	0.5	42	2	2	7	6	35	3	2	234	3	MII	2PN	8Cb	BDBB		4	4		2	0	0	1																		6.22
844	5	3300	6.6	5	5	2	0.757576	1	0.4	40	2	2	7	8	37	7	4	235	2	MII	2PN	8Aa	BHBB		4	4		1	1	0	0	2017.02.22	1	1	0	0	0	0	0										1.36
845	5	3300	6.6	5	5	2	0.757576	1	0.4	40	2	2	7	8	37	7	4	235	3	MII	2PN	7Cb	BHBB		4	4		2	0	0	1																		1.36
846	5	3750	20	18	14	2	0.9	0.777778	0.142857	28	1	1	7	8	37	7	4	236	1	MII	2PN	6Cc	BB	BHBAout	3	1		3	0	1	0									2	1♂	EA:1		9.23	9.12	15.09	18		5.54
847	5	3750	20	18	14	2	0.9	0.777778	0.142857	28	1	1	7	8	37	7	4	236	2	MII	(-)	8Cb	BA	BHCBout	4	4		1	1	0	0	2017.01.31	1	1	0	0	0	0	0										5.54
848	4	3750	30.8	16	7	2	0.519481	0.4375	0.285714	36	1	1	7	8.5	37.5	8	4	237	1	MII	2PN	8Ca	BDBB		4	4		2	0	0	1									2	0	AA:2		33.97	7.41	15.2	57		7.91
849	4	3750	30.8	16	7	2	0.519481	0.4375	0.285714	36	1	1	7	8.5	37.5	8	4	237	2	MII	1PN	8Ca	BA	BHBB	4	4		2	0	0	1																		7.91
850	5	3450	9.9	8	8	2	0.808081	1	0.25	41	2	2	7	7	36	5	3	238	1	MII	2PN	7Cb	BHBB		4	4		2	0	0	1									2	2♀	0		1.29	6.61	14.35	31		0.97
851	5	3450	9.9	8	8	2	0.808081	1	0.25	41	2	2	7	7	36	5	3	238	2	MII	2PN	8Cd	BA	BHBC	4	4		1	1	0	0	2017.08.02	1	1	0			0	0										0.97
852	5	3450	5.5	4	4	3	0.727273	1	0.75	33	1	1	7	7	36	5	3	239	1	MII	2PN	MCa	BHAB		2	1		1	1	0	0	2017.02.17				0				2	0	SA:2		10.94	8.39	5.28	42	0.24	6.28
853	5	3450	5.5	4	4	3	0.727273	1	0.75	33	1	1	7	7	36	5	3	239	2	MII	2PN	8Ca	BHAA		1	1		1	1	0	0	2017.02.17	1	2	0	0		0	0										6.28
854	5	3450	5.5	4	4	3	0.727273	1	0.75	33	1	1	7	7	36	5	3	239	3	MII	2PN	3Cb	BA	BHBB	4	4		2	0	0	1																		6.28
855	5	3600	14.3	11	10	6	0.769231	0.909091	0.6	33	1	1	7	6.5	35.5	4	2	240	1	MII	2PN	8Aa	BHBB		4	4		2	0	0	1									2	2	SA:1		4.64	5.67	9.99	12		5.74
856	5	3600	14.3	11	10	6	0.769231	0.909091	0.6	33	1	1	7	6.5	35.5	4	2	240	2	MII	2PN	8Aa	BHBB		4	4		1	1	0	0										1twins_♀								5.74
857	5	3600	14.3	11	10	6	0.769231	0.909091	0.6	33	1	1	7	6.5	35.5	4	2	240	3	MII	1PN	6Cb	BHBB		4	4		1	1	0	0																		5.74
858	5	3600	14.3	11	10	6	0.769231	0.909091	0.6	33	1	1	7	6.5	35.5	4	2	240	4	MII	2PN	7Ca	BHBB		4	4		2	0	0	1																		5.74
859	5	3600	14.3	11	10	6	0.769231	0.909091	0.6	33	1	1	7	6.5	35.5	4	2	240	5	MII	2PN	8Ca	BCBB		4	4		1	1	0	0																		5.74
860	4	2775	31.9	28	18	8	0.877743	0.642857	0.444444	32	1	1	7	5.5	34.5	2	1	241	1	MII	2PN	8Cb	BCBB		4	4		4	0	0	1									2	0	SA:2		2.14	6.36	13.7	19		3.23
861	4	2775	31.9	28	18	8	0.877743	0.642857	0.444444	32	1	1	7	5.5	34.5	2	1	241	2	MII	2PN	MCb	BCBB		4	4		2	0	0	1																		3.23
862	4	2775	31.9	28	18	8	0.877743	0.642857	0.444444	32	1	1	7	5.5	34.5	2	1	241	3	MII	2PN	6Cb	BCBB		4	4		1	1	0	0	2017.01.26	1	1	0	0	0	0	0										3.23
863	4	2775	31.9	28	18	8	0.877743	0.642857	0.444444	32	1	1	7	5.5	34.5	2	1	241	4	MII	2PN	7Cc	BB	BHBB	4	4		2	0	0	1																		3.23
864	4	2775	31.9	28	18	8	0.877743	0.642857	0.444444	32	1	1	7	5.5	34.5	2	1	241	5	MII	2PN	8Ca	BB	BHBB	4	4		2	0	0	1																		3.23
865	4	2775	31.9	28	18	8	0.877743	0.642857	0.444444	32	1	1	7	5.5	34.5	2	1	241	6	MII	2PN	6Ca	BB	BHBB	4	4		3	0	1	0																		3.23
866	4	2775	31.9	28	18	8	0.877743	0.642857	0.444444	32	1	1	7	5.5	34.5	2	1	241	7	MII	2PN	8Cb	BA	BHBB	4	4		2	0	0	1																		3.23
867	4	2775	31.9	28	18	8	0.877743	0.642857	0.444444	32	1	1	7	5.5	34.5	2	1	241	8	MII	2PN	8Ab	CM1	BHBB	4	4		2	0	0	1																		3.23
868	5	2775	20	18	14	10	0.9	0.777778	0.714286	33	1	1	7	6	35	3	2	242	1	MII	2PN	8Aa	BHAB		2	1		2	0	0	1									0	0	0		15.49	7.74	10.39	29		7.83
869	5	2775	20	18	14	10	0.9	0.777778	0.714286	33	1	1	7	6	35	3	2	242	2	MII	2PN	MCa	BHBA		3	1		1	1	0	0	2017.01.30	1	1	0	0	0	0	0										7.83
870	5	2775	20	18	14	10	0.9	0.777778	0.714286	33	1	1	7	6	35	3	2	242	3	MII	2PN	8Aa	BHBB		4	4		3	0	1	0																		7.83
871	5	2775	20	18	14	10	0.9	0.777778	0.714286	33	1	1	7	6	35	3	2	242	4	MII	2PN	MAa	BHBB		4	4		2	0	0	1																		7.83
872	5	2775	20	18	14	10	0.9	0.777778	0.714286	33	1	1	7	6	35	3	2	242	5	MII	2PN	MAa	BHBB		4	4		2	0	0	1																		7.83
873	5	2775	20	18	14	10	0.9	0.777778	0.714286	33	1	1	7	6	35	3	2	242	6	MII	2PN	MCa	BHBB		4	4		2	0	0	1																		7.83
874	5	2775	20	18	14	10	0.9	0.777778	0.714286	33	1	1	7	6	35	3	2	242	7	MII	2PN	8Aa	BDCC	BHBBout	4	4		1	1	0	0	2017.03.08	1	1	1	1	1	1	0										7.83
875	5	2775	20	18	14	10	0.9	0.777778	0.714286	33	1	1	7	6	35	3	2	242	8	MII	2PN	8Aa	BA	BHBB	4	4		1	1	0	0																		7.83
876	4	4050	38.5	28	5	1	0.727273	0.178571	0.2	31	1	1	7	8	37	7	4	243	1	MII	2PN	8Ab	BHBB		4	4		2	0	0	1									0	0	0							6.1
877	5	3450	20.9	18	13	5	0.861244	0.722222	0.384615	31	1	1	7	6	35	3	2	244	1	MII	2PN	MCd	BDBB		4	4		2	0	0	1									2	0	SA:2		0.72	1.33	14.67	59	17.94	4.79
878	5	3450	20.9	18	13	5	0.861244	0.722222	0.384615	31	1	1	7	6	35	3	2	244	2	MII	2PN	8Ab	BHAB		2	1		1	1	0	0																		4.79
879	5	3450	20.9	18	13	5	0.861244	0.722222	0.384615	31	1	1	7	6	35	3	2	244	3	MII	2PN	8Aa	BDBB		4	4		3	0	1	0																		4.79
880	5	3450	20.9	18	13	5	0.861244	0.722222	0.384615	31	1	1	7	6	35	3	2	244	4	MII	2PN	MCb	BDBB		4	4		1	1	0	0	2017.01.21	1	1	1	1	1	1	0										4.79
881	5	3450	20.9	18	13	5	0.861244	0.722222	0.384615	31	1	1	7	6	35	3	2	244	5	MII	2PN	8Aa	BDBB		4	4		1	1	0	0																		4.79
882	5	3450	14.3	13	9	3	0.909091	0.692308	0.333333	32	1	1	7	7.5	36.5	6	3	245	1	MII	2PN	7Cb	BDBB		4	4		2	0	0	1									2	2♀	0		6.83	9.46	16.07	24		11.83
883	5	3450	14.3	13	9	3	0.909091	0.692308	0.333333	32	1	1	7	7.5	36.5	6	3	245	2	MII	2PN	8Cb	BB	BHBB	4	4		1	1	0	0																		11.83
884	5	3900	15.4	12	10	3	0.779221	0.833333	0.3	40	2	2	7	6.5	35.5	4	2	246	1	MII	2PN	8Aa	BDBB		4	4		2	0	0	1									1	1	0		4.61	2.75	11.41	90		3.69
885	5	3900	15.4	12	10	3	0.779221	0.833333	0.3	40	2	2	7	6.5	35.5	4	2	246	2	MII	(-)	4Ca	BDCB		4	4		2	0	0	1																		3.69
886	5	3900	15.4	12	10	3	0.779221	0.833333	0.3	40	2	2	7	6.5	35.5	4	2	246	3	MII	2PN	MCb	BDBC		4	4		2	0	0	1																		3.69
887	4	3000	26.4	23	16	8	0.871212	0.695652	0.5	33	1	1	7	8.5	37.5	8	4	247	1	MII	2PN	4Ab	BHBB		4	4		3	0	1	0	2017.05.02	1	2	0	0		0	0	1	0	AA:1		3.28	4.34	15.34	42	5.7	5.65
888	4	3000	26.4	23	16	8	0.871212	0.695652	0.5	33	1	1	7	8.5	37.5	8	4	247	2	MII	2Cb	MAb	BHBB		4	4		1	1	0	0	2017.01.24	1	1	0	0	0	0	0										5.65
889	4	3000	26.4	23	16	8	0.871212	0.695652	0.5	33	1	1	7	8.5	37.5	8	4	247	3	MII	(-)	4Cc	BDBB		4	4		2	0	0	1																		5.65
890	4	3000	26.4	23	16	8	0.871212	0.695652	0.5	33	1	1	7	8.5	37.5	8	4	247	4	MII	(-)	MCb	BDBB		4	4		1	1	0	0	2017.05.02				0													5.65
891	4	3000	26.4	23	16	8	0.871212	0.695652	0.5	33	1	1	7	8.5	37.5	8	4	247	5	MII	2PN	MCb	BDBB		4	4		2	0	0	1																		5.65
892	4	3000	26.4	23	16	8	0.871212	0.695652	0.5	33	1	1	7	8.5	37.5	8	4	247	6	MII	1PN	CM1	BDBB		4	4		3	0	1	0	2018.01.03	1	1	0			0	0										5.65
893	4	3000	26.4	23	16	8	0.871212	0.695652	0.5	33	1	1	7	8.5	37.5	8	4	247	7	MII	(-)	6Cb	BDBB		4	4		2	0	0	1																		5.65
894	5	4425	12.1	11	11	4	0.909091	1	0.363636	42	2	2	7	6.5	35.5	4	2	248	1	MII	1PN	7Aa	BDBC		4	4		2	0	0	1									3	0	EA:1, AA:1		1.6	2.52	15.44	38		3.79
895	5	4425	12.1	11	11	4	0.909091	1	0.363636	42	2	2	7	6.5	35.5	4	2	248	2	MII	2PN	CM1	BCBB		4	4		2	0	0	1											SA:1							3.79
896	5	4425	12.1	11	11	4	0.909091	1	0.363636	42	2	2	7	6.5	35.5	4	2	248	3	MII	2PN	8Aa	BA	BDBA	3	1		2	0	0	1																		3.79
897	5	4425	12.1	11	11	4	0.909091	1	0.363636	42	2	2	7	6.5	35.5	4	2	248	4	MII	2PN	8Aa	BA	BDBC	4	4		2	0	0	1																		3.79
898	4	3450	25.3	22	20	14	0.869565	0.909091	0.7	23	1	1	7	7	36	5	3	249	1	MII	(-)	MCb	BDAA		1	1		2	0	0	1									2	2♀	0	x						3.61
899	4	3450	25.3	22	20	14	0.869565	0.909091	0.7	23	1	1	7	7	36	5	3	249	2	MII	2PN	8Aa	BDAB		2	1		2	0	0	1																		3.61
900	4	3450	25.3	22	20	14	0.869565	0.909091	0.7	23	1	1	7	7	36	5	3	249	3	MII	(-)	7Ca	BDBA		3	1		1	1	0	0																		3.61
901	4	3450	25.3	22	20	14	0.869565	0.909091	0.7	23	1	1	7	7	36	5	3	249	4	MII	1PN	4Ca	BDBB		4	4		1	1	0	0	2017.02.10	1	1	1	1	1	1	0										3.61
902	4	3450	25.3	22	20	14	0.869565	0.909091	0.7	23	1	1	7	7	36	5	3	249	5	MII	2PN	7Aa	BDBB		4	4		2	0	0	1																		3.61
903	4	3450	25.3	22	20	14	0.869565	0.909091	0.7	23	1	1	7	7	36	5	3	249	6	MII	2PN	7Ca	BDBB		4	4		2	0	0	1																		3.61
904	4	3450	25.3	22	20	14	0.869565	0.909091	0.7	23	1	1	7	7	36	5	3	249	7	MII	2PN	8Ca	BDBB		4	4		3	0	1	0																		3.61
905	4	3450	25.3	22	20	14	0.869565	0.909091	0.7	23	1	1	7	7	36	5	3	249	8	MII	2PN	8Aa	BDBB		4	4		3	0	1	0																		3.61
906	4	3450	25.3	22	20	14	0.869565	0.909091	0.7	23	1	1	7	7	36	5	3	249	9	MII	2PN	8Ca	BDBB		4	4		1	1	0	0																		3.61
907	4	3450	25.3	22	20	14	0.869565	0.909091	0.7	23	1	1	7	7	36	5	3	249	10	MII	2PN	MCa	BDBB		4	4		2	0	0	1																		3.61
908	4	3450	25.3	22	20	14	0.869565	0.909091	0.7	23	1	1	7	7	36	5	3	249	11	MII	2PN	8Aa	BDBB		4	4		1	1	0	0																		3.61
909	4	3450	25.3	22	20	14	0.869565	0.909091	0.7	23	1	1	7	7	36	5	3	249	12	MII	2PN	8Ca	BDBB		4	4		1	1	0	0																		3.61
910	5	4425	19.8	16	12	3	0.808081	0.75	0.25	42	2	2	7	5	34	1	1	250	1	MII	(-)	5Ca	BA	BHBCout	4	4		2	0	0	1									0	0	0		1.12	1.04	8.28	59	16.93	2.9
911	5	4425	19.8	16	12	3	0.808081	0.75	0.25	42	2	2	7	5	34	1	1	250	2	MII	2PN	8Aa	BB	BHBB	4	4		2	0	0	1																		2.9
912	5	4425	15.4	13	12	1	0.844156	0.923077	0.0833333	43	2	2	7	5	34	1	1	250	5	MII	2PN	6Ca	BHBB		4	4		2	0	0	1																		2.9
913	5	4875	8.8	8	8	1	0.909091	1	0.125	44	2	2	7	6	35	3	2	251	2	MII	(-)	6Cb	BB	BDBB	4	4		2	0	0	1																		1.45
914	5	4875	5	4	2	1	0.8	0.5	0.5	44	2	2	7	6.5	35.5	4	2	252	1	MII	2PN	8Aa	BA	BHBCout	4	4		4	0	0	1									2	0	SA:2		11.68	10.26	8.35	89		1.47
915	4	3525	45.1	39	38	13	0.864745	0.974359	0.342105	32	1	1	7	8.5	37.5	8	4	253	1	MII	2Cb	MCb	BHBB		4	4		3	0	1	0													10.52	6.9	9.37	22	0.34	10.495
916	4	3525	45.1	39	38	13	0.864745	0.974359	0.342105	32	1	1	7	8.5	37.5	8	4	253	2	MII	(-)	MCb	BHBB		4	4		3	0	1	0																		10.495
917	4	3525	45.1	39	38	13	0.864745	0.974359	0.342105	32	1	1	7	8.5	37.5	8	4	253	3	MII	(-)	MAa	BHBB		4	4		2	0	0	1																		10.495
918	4	3525	45.1	39	38	13	0.864745	0.974359	0.342105	32	1	1	7	8.5	37.5	8	4	253	4	MII	2PN	MCa	BHBB		4	4		1	1	0	0	2017.01.28	1	1	1	1	1	1	0										10.495
919	4	3525	45.1	39	38	13	0.864745	0.974359	0.342105	32	1	1	7	8.5	37.5	8	4	253	5	MII	2PN	7Cb	BHBB		4	4		1	1	0	0																		10.495
920	4	3525	45.1	39	38	13	0.864745	0.974359	0.342105	32	1	1	7	8.5	37.5	8	4	253	6	MII	(-)	5Cb	BHBB		4	4		1	1	0	0																		10.495
921	4	3525	45.1	39	38	13	0.864745	0.974359	0.342105	32	1	1	7	8.5	37.5	8	4	253	7	MII	2Cb	8Aa	CM1	BHBBout	4	4		2	0	0	1																		10.495
922	4	3525	45.1	39	38	13	0.864745	0.974359	0.342105	32	1	1	7	8.5	37.5	8	4	253	8	MII	3Ca	8Cb	BHCC	BHBB	4	4		2	0	0	1																		10.495
923	4	3525	45.1	39	38	13	0.864745	0.974359	0.342105	32	1	1	7	8.5	37.5	8	4	253	9	MII	2PN	5Ca	BB	BHBB	4	4		1	1	0	0																		10.495
924	4	3525	45.1	39	38	13	0.864745	0.974359	0.342105	32	1	1	7	8.5	37.5	8	4	253	10	MII	(-)	8Aa	BB	BHBBout	4	4		2	0	0	1																		10.495
925	5	3750	15.4	13	12	6	0.844156	0.923077	0.5	37	1	1	7	7.5	36.5	6	3	254	1	MII	2PN	8Ca	BHBA		3	1		1	1	0	0	2017.03.11	1	1	1	1	1	1	0	0	0	0		5.21	6.1	13.86	27		4.71
926	5	3750	15.4	13	12	6	0.844156	0.923077	0.5	37	1	1	7	7.5	36.5	6	3	254	2	MII	2PN	8Cb	BHBA		3	1		1	1	0	0																		4.71
927	5	3750	15.4	13	12	6	0.844156	0.923077	0.5	37	1	1	7	7.5	36.5	6	3	254	3	MII	2PN	MCb	BHBB		4	4		1	1	0	0																		4.71
928	5	3750	15.4	13	12	6	0.844156	0.923077	0.5	37	1	1	7	7.5	36.5	6	3	254	4	MII	2PN	8Ca	BHBB		4	4		1	1	0	0																		4.71
929	5	3750	15.4	13	12	6	0.844156	0.923077	0.5	37	1	1	7	7.5	36.5	6	3	254	5	MII	2PN	8Cb	BHCB		4	4		1	1	0	0																		4.71
930	5	3750	15.4	13	12	6	0.844156	0.923077	0.5	37	1	1	7	7.5	36.5	6	3	254	6	MII	(-)	MAa	BCBB		4	4		1	1	0	0																		4.71
931	5	3000	14.3	4	4	4	0.27972	1	1	38	1	2	7	6	35	3	2	255	1	MII	2PN	8Aa	BHBB		4	4		2	0	0	1									1	0	SA:1		3.11	5.24	12.78	35		4.61
932	5	3000	14.3	4	4	4	0.27972	1	1	38	1	2	7	6	35	3	2	255	2	MII	2PN	8Aa	BHBB		4	4		2	0	0	1																		4.61
933	5	3000	14.3	4	4	4	0.27972	1	1	38	1	2	7	6	35	3	2	255	3	MII	2PN	8Cb	BHCB		4	4		2	0	0	1																		4.61
934	5	3000	14.3	4	4	4	0.27972	1	1	38	1	2	7	6	35	3	2	255	4	MII	(-)	8Aa	BHCB		4	4		2	0	0	1																		4.61
935	5	3750	12.1	11	10	2	0.909091	0.909091	0.2	36	1	1	7	7.5	36.5	6	3	256	1	MII	2PN	8Aa	BB	BHBB	4	4		2	0	0	1									2	0	AA:2		2.93	9.14	12.26	45		1.73
936	5	3750	12.1	11	10	2	0.909091	0.909091	0.2	36	1	1	7	7.5	36.5	6	3	256	2	MII	2PN	8Ab	BB	BHBB	4	4		3	0	1	0																		1.73
937	5	3750	15.4	13	11	10	0.844156	0.846154	0.909091	28	1	1	7	6	35	3	2	257	1	MII	2PN	7Ab	BHBB		4	4		2	0	0	1									3	0	SA:3		16.59	6.82	11.55	71	2.06	3.98
938	5	3750	15.4	13	11	10	0.844156	0.846154	0.909091	28	1	1	7	6	35	3	2	257	2	MII	2PN	MAb	BHBB		4	4		2	0	0	1																		3.98
939	5	3750	15.4	13	11	10	0.844156	0.846154	0.909091	28	1	1	7	6	35	3	2	257	3	MII	2Cb	CM2	BHBBout		4	4		2	0	0	1																		3.98
940	5	3750	15.4	13	11	10	0.844156	0.846154	0.909091	28	1	1	7	6	35	3	2	257	4	MII	2PN	CM2	BHBB		4	4		2	0	0	1																		3.98
941	5	3750	15.4	13	11	10	0.844156	0.846154	0.909091	28	1	1	7	6	35	3	2	257	5	MII	2PN	8Aa	BHBB		4	4		2	0	0	1																		3.98
942	5	3750	15.4	13	11	10	0.844156	0.846154	0.909091	28	1	1	7	6	35	3	2	257	6	MII	2PN	CM1	BHBB		4	4		1	1	0	0	2017.02.22	1	1	1	1	1	1	0										3.98
943	5	3750	15.4	13	11	10	0.844156	0.846154	0.909091	28	1	1	7	6	35	3	2	257	7	MII	2PN	7Cb	BHBB		4	4		1	1	0	0																		3.98
944	5	3750	15.4	13	11	10	0.844156	0.846154	0.909091	28	1	1	7	6	35	3	2	257	8	MII	2PN	MCb	BDBB		4	4		1	1	0	0																		3.98
945	5	3750	15.4	13	11	10	0.844156	0.846154	0.909091	28	1	1	7	6	35	3	2	257	9	MII	2PN	MCa	BDBB		4	4		2	0	0	1																		3.98
946	4	3300	47	40	23	10	0.851064	0.575	0.434783	21	1	1	7	9.5	38.5	10	5	258	1	MII	(-)	CM1	BHBB		4	4		1	1	0	0	2017.08.02	1	1	1			1	0	0	0	0	x						7.08
947	4	3300	47	40	23	10	0.851064	0.575	0.434783	21	1	1	7	9.5	38.5	10	5	258	2	MII	1PN	6Ca	BHBB		4	4		3	0	1	0																		7.08
948	4	3300	47	40	23	10	0.851064	0.575	0.434783	21	1	1	7	9.5	38.5	10	5	258	3	MII	2PN	7Cb	BDBB		4	4		1	1	0	0																		7.08
949	4	3300	47	40	23	10	0.851064	0.575	0.434783	21	1	1	7	9.5	38.5	10	5	258	4	MII	1PN	5Ca	BHBB		4	4		3	0	1	0																		7.08
950	4	3300	47	40	23	10	0.851064	0.575	0.434783	21	1	1	7	9.5	38.5	10	5	258	5	MII	1PN	4Aa	BHBB		4	4		1	1	0	0																		7.08
951	4	3300	47	40	23	10	0.851064	0.575	0.434783	21	1	1	7	9.5	38.5	10	5	258	6	MII	2PN	MAb	BHBB		4	4		1	1	0	0																		7.08
952	4	3300	47	40	23	10	0.851064	0.575	0.434783	21	1	1	7	9.5	38.5	10	5	258	7	MII	2PN	7Aa	BDCC	BHBB	4	4		3	0	1	0																		7.08
953	4	3300	47	40	23	10	0.851064	0.575	0.434783	21	1	1	7	9.5	38.5	10	5	258	8	MII	2PN	8Aa	BB	BHBB	4	4		2	0	0	1																		7.08
954	4	3300	31.9	25	17	12	0.783699	0.68	0.705882	26	1	1	7	6	35	3	2	259	1	MII	(-)	8Aa	BHBB		4	4		1	1	0	0	2017.04.17	1	1	0	0	0	0	0	0	0	0	x						6.31
955	4	3300	31.9	25	17	12	0.783699	0.68	0.705882	26	1	1	7	6	35	3	2	259	2	MII	(-)	MCa	BHBB		4	4		2	0	0	1													6.11	9.57		25		6.31
956	4	3300	31.9	25	17	12	0.783699	0.68	0.705882	26	1	1	7	6	35	3	2	259	3	MII	(-)	6Cb	BHBB		4	4		2	0	0	1																		6.31
957	4	3300	31.9	25	17	12	0.783699	0.68	0.705882	26	1	1	7	6	35	3	2	259	4	MII	2PN	8Cb	BDBB		4	4		2	0	0	1																		6.31
958	4	3300	31.9	25	17	12	0.783699	0.68	0.705882	26	1	1	7	6	35	3	2	259	5	MII	2PN	8Cb	BB	BHBB	4	4		2	0	0	1																		6.31
959	4	3300	31.9	25	17	12	0.783699	0.68	0.705882	26	1	1	7	6	35	3	2	259	6	MII	(-)	8Ab	BCBB	BHBB	4	4		1	1	0	0	2017.02.15	1	1	0	0	0	0	0										6.31
960	4	3300	31.9	25	17	12	0.783699	0.68	0.705882	26	1	1	7	6	35	3	2	259	7	MII	(-)	MAb	BB	BHBBout	4	4		3	0	1	0																		6.31
961	4	3300	31.9	25	17	12	0.783699	0.68	0.705882	26	1	1	7	6	35	3	2	259	8	MII	2Cb	MCb	BDCC	BHBBout	4	4		1	1	0	0																		6.31
962	5	4350	20	14	10	5	0.7	0.714286	0.5	28	1	1	7	7	36	5	3	260	1	MII	2PN	8Aa	BHBB		4	4		3	0	1	0									0	0	0		3.92	8.59	6.91	30	0.19	13.42
963	5	4350	20	14	10	5	0.7	0.714286	0.5	28	1	1	7	7	36	5	3	260	2	MII	2PN	7Cb	BCBB		4	4		3	0	1	0																		13.42
964	5	4350	20	14	10	5	0.7	0.714286	0.5	28	1	1	7	7	36	5	3	260	3	MII	2PN	7Aa	BCBB		4	4		2	0	0	1																		13.42
965	5	4350	20	14	10	5	0.7	0.714286	0.5	28	1	1	7	7	36	5	3	260	4	MII	(-)	8Ca	BB	BHBB	4	4		1	1	0	0	2017.03.11	1	1	1	1	1	1	0										13.42
966	5	4350	20	14	10	5	0.7	0.714286	0.5	28	1	1	7	7	36	5	3	260	5	MII	(-)	8Ca	BB	BHBB	4	4		3	0	1	0																		13.42
967	4	3825	50	45	45	16	0.9	1	0.355556	30	1	1	7	9	38	9	5	261	1	MII	(-)	8Ca	BDBB		4	4		2	0	0	1									2	1♀	SA:1		19.84	8.07	6.77	51		12.38
968	4	3825	50	45	45	16	0.9	1	0.355556	30	1	1	7	9	38	9	5	261	2	MII	2PN	8Aa	BDBB		4	4		3	0	1	0																		12.38
969	4	3825	50	45	45	16	0.9	1	0.355556	30	1	1	7	9	38	9	5	261	3	MII	(-)	MCa	BDBB		4	4		3	0	1	0																		12.38
970	4	3825	50	45	45	16	0.9	1	0.355556	30	1	1	7	9	38	9	5	261	4	MII	(-)	6Ca	BDBB		4	4		1	1	0	0																		12.38
971	4	3825	50	45	45	16	0.9	1	0.355556	30	1	1	7	9	38	9	5	261	5	MII	2PN	MCb	BDBB		4	4		2	0	0	1																		12.38
972	4	3825	50	45	45	16	0.9	1	0.355556	30	1	1	7	9	38	9	5	261	6	MII	1PN	MCb	BDBB		4	4		3	0	1	0																		12.38
973	4	3825	50	45	45	16	0.9	1	0.355556	30	1	1	7	9	38	9	5	261	7	MII	2PN	8Ca	BDBB		4	4		3	0	1	0																		12.38
974	4	3825	50	45	45	16	0.9	1	0.355556	30	1	1	7	9	38	9	5	261	8	MII	(-)	8Cb	BDBB		4	4		1	1	0	0	2017.02.08	1	1	0	0	0	0	0										12.38
975	4	3825	50	45	45	16	0.9	1	0.355556	30	1	1	7	9	38	9	5	261	9	MII	1PN	7Ca	BDBB		4	4		2	0	0	1																		12.38
976	5	3525	15.4	7	6	2	0.454545	0.857143	0.333333	33	1	1	7	9	38	9	5	262	1	MII	2PN	8Aa	BHBB		4	4		1	1	0	0	2017.03.06	1	1	1	1	1	1	0	0	0	0		2.48	7.64	15.59	27		1.79
977	5	3525	15.4	7	6	2	0.454545	0.857143	0.333333	33	1	1	7	9	38	9	5	262	2	MII	2PN	7Cb	BHBB		4	4		2	0	0	1																		1.79
978	5	3525	18.7	16	15	6	0.855615	0.9375	0.4	34	1	1	7	8.5	37.5	8	4	263	1	MII	2PN	MCb	BHBB		4	4		1	1	0	0	2017.03.08	1	1	0	0	0	0	0	2	0	AA:1		2.73	3.48	9.68	84	19.83	6.4
979	5	3525	18.7	16	15	6	0.855615	0.9375	0.4	34	1	1	7	8.5	37.5	8	4	263	2	MII	2PN	MCa	BHBB		4	4		1	1	0	0	2017.06.05	1	1	0			0	0			EA:1							6.4
980	5	3525	18.7	16	15	6	0.855615	0.9375	0.4	34	1	1	7	8.5	37.5	8	4	263	3	MII	2PN	8Ca	BHBB		4	4		1	1	0	0	2017.07.10	1	1	0			0	0										6.4
981	5	3525	18.7	16	15	6	0.855615	0.9375	0.4	34	1	1	7	8.5	37.5	8	4	263	4	MII	2PN	MCa	BHBB		4	4		1	1	0	0																		6.4
982	5	3525	18.7	16	15	6	0.855615	0.9375	0.4	34	1	1	7	8.5	37.5	8	4	263	5	MII	2PN	MAa	BHBB		4	4		2	0	0	1																		6.4
983	5	3525	18.7	16	15	6	0.855615	0.9375	0.4	34	1	1	7	8.5	37.5	8	4	263	6	MII	2PN	MCa	BB	BHBB	4	4		1	1	0	0																		6.4
984	4	3825	35	31	29	4	0.885714	0.935484	0.137931	43	2	2	7	7.5	36.5	6	3	264	1	MII	2PN	7Cb	BCCC	BHBBout	4	4		1	1	0	0	2017.09.14	1	1	1	1	1	1	0	0	0	0		42.15	14.24	19.94	166	1.17	12
985	4	3825	35	31	29	4	0.885714	0.935484	0.137931	43	2	2	7	7.5	36.5	6	3	264	2	MII	2PN	5Cb	BA	BHBBout	4	4		2	0	0	1																		12
986	4	3825	35	31	29	4	0.885714	0.935484	0.137931	43	2	2	7	7.5	36.5	6	3	264	3	MII	2PN	5Cc	MCb	BHBB	4	4		2	0	0	1																		12
987	4	3825	35	31	29	4	0.885714	0.935484	0.137931	43	2	2	7	7.5	36.5	6	3	264	4	MII	2PN	8Cb	BB	BHBC	4	4		2	0	0	1																		12
988	5	3000	6.6	4	3	2	0.606061	0.75	0.666667	40	2	2	7	7	36	5	3	265	2	MII	2PN	MCb	BB	BHBB	4	4		1	1	0	0																		2.05
989	5	3750	5.5	4	2	2	0.727273	0.5	1	40	2	2	7	7	36	5	3	265	5	MII	2PN	MAb	BA	BHBC	4	4		2	0	0	1																		2.05
990	5	3750	5.5	4	2	2	0.727273	0.5	1	40	2	2	7	8.5	37.5	8	4	265	6	MII	2PN	8Ab	CM1	BHBC	4	4		2	0	0	1																		2.05
991	5	3750	5.5	4	3	1	0.727273	0.75	0.333333	37	1	1	7	7	36	5	3	266	1	MII	2PN	3Cb	BDBB		4	4		1	1	0	0									3	2♀	AA:1		6.15	5.1	6.11	46		2.97
992	5	3750	9.9	8	5	1	0.808081	0.625	0.2	41	2	2	7	7.5	36.5	6	3	267	1	MII	2PN	8Ab	BA	BHBB	4	4		2	0	0	1									0	0	0		3.93	13.34	8.04	29		3.38
993	5	3450	18.7	12	9	2	0.641711	0.75	0.222222	44	2	2	9	8	35	3	2	268	1	MII	2PN	7Ca	BA	BCBC	4	4		2	0	0	1									2	0	SA:2		2.47	6.08	14.11	21		2
994	5	3450	18.7	12	9	2	0.641711	0.75	0.222222	44	2	2	9	8	35	3	2	268	2	MII	2PN	7Cb	CM1	BDBB	4	4		2	0	0	1																		2
995	4	3000	42	28	25	9	0.666667	0.892857	0.36	31	1	1	7	7.5	36.5	6	3	269	1	MII	2PN	7Ca	BHBA		3	1		3	0	1	0									0	0	0	x						9.88
996	4	3000	42	28	25	9	0.666667	0.892857	0.36	31	1	1	7	7.5	36.5	6	3	269	2	MII	(-)	CM2	BDBB		4	4		3	0	1	0																		9.88
997	4	3000	42	28	25	9	0.666667	0.892857	0.36	31	1	1	7	7.5	36.5	6	3	269	3	MII	2PN	5Ca	BDBB		4	4		2	0	0	1																		9.88
998	4	3000	42	28	25	9	0.666667	0.892857	0.36	31	1	1	7	7.5	36.5	6	3	269	4	MII	2PN	7Ca	BHBA		3	1		1	1	0	0	2017.02.22	1	1	1	1	1	1	0										9.88
999	4	3000	42	28	25	9	0.666667	0.892857	0.36	31	1	1	7	7.5	36.5	6	3	269	5	MII	2PN	7Ca	BHBB		4	4		1	1	0	0																		9.88
1000	4	3000	42	28	25	9	0.666667	0.892857	0.36	31	1	1	7	7.5	36.5	6	3	269	6	MII	(-)	8Cb	BHBB		4	4		3	0	1	0																		9.88
1001	4	3000	42	28	25	9	0.666667	0.892857	0.36	31	1	1	7	7.5	36.5	6	3	269	7	MII	2PN	CM1	BHBBout		4	4		2	0	0	1																		9.88
1002	4	3000	42	28	25	9	0.666667	0.892857	0.36	31	1	1	7	7.5	36.5	6	3	269	8	MII	2PN	MAa	BDBB		4	4		3	0	1	0																		9.88
1003	4	3000	42	28	25	9	0.666667	0.892857	0.36	31	1	1	7	7.5	36.5	6	3	269	9	MII	2PN	MAa	BDBB		4	4		1	1	0	0																		9.88
1004	5	3000	17.6	16	11	7	0.909091	0.6875	0.636364	36	1	1	9	10	37	7	4	270	1	MII	2PN	5Cb	BHBB		4	4		2	0	0	1									5	4♀	SA:1		5.51	5.78	7.89	104		1.95
1005	5	3000	17.6	16	11	7	0.909091	0.6875	0.636364	36	1	1	9	10	37	7	4	270	2	MII	2PN	8Aa	BHBB		4	4		1	1	0	0	2017.03.10	1	2	1	1		2	1										1.95
1006	5	3000	17.6	16	11	7	0.909091	0.6875	0.636364	36	1	1	9	10	37	7	4	270	3	MII	(-)	MAa	BHBA		3	1		1	1	0	0					慧智NIPT-Normal													1.95
1007	5	3000	17.6	16	11	7	0.909091	0.6875	0.636364	36	1	1	9	10	37	7	4	270	4	MII	2PN	4Cb	BDBB		4	4		3	0	1	0	2017.03.10				1													1.95
1008	5	3000	17.6	16	11	7	0.909091	0.6875	0.636364	36	1	1	9	10	37	7	4	270	5	MII	2PN	MCb	BB	BDBB	4	4		3	0	1	0																		1.95
1009	5	3000	17.6	14	11	8	0.795455	0.785714	0.727273	32	1	1	9	9	36	5	3	271	1	MII	2PN	8Aa	BHBB		4	4		1	1	0	0	2017.03.10	1	1	1	1	1	1	0	2	1♀	EA:1		18.03	6.15	15.9	69	6.15	7.34
1010	5	3000	17.6	14	11	8	0.795455	0.785714	0.727273	32	1	1	9	9	36	5	3	271	2	MII	2PN	8Ab	BDAB		2	1		2	0	0	1																		7.34
1011	5	3000	17.6	14	11	8	0.795455	0.785714	0.727273	32	1	1	9	9	36	5	3	271	3	MII	2PN	MCb	BDBB		4	4		2	0	0	1																		7.34
1012	5	3000	17.6	14	11	8	0.795455	0.785714	0.727273	32	1	1	9	9	36	5	3	271	4	MII	2PN	7Ab	BDBB		4	4		1	1	0	0																		7.34
1013	5	3000	17.6	14	11	8	0.795455	0.785714	0.727273	32	1	1	9	9	36	5	3	271	5	MII	2PN	8Cb	BCBB		4	4		3	0	1	0																		7.34
1014	4	2625	38	30	23	10	0.789474	0.766667	0.434783	31	1	1	7	7	36	5	3	272	1	MII	2PN	MAa	BB	BDBB	4	4		2	0	0	1									2	0	SA:2		7.3	3.74	25.65	34	7.08	3.23
1015	4	2625	38	30	23	10	0.789474	0.766667	0.434783	31	1	1	7	7	36	5	3	272	2	MII	2PN	8Ca	CM1	BDBB	4	4		1	1	0	0	2017.08.02	1	1	0			0	0										3.23
1016	4	2625	38	30	23	10	0.789474	0.766667	0.434783	31	1	1	7	7	36	5	3	272	3	MII	2PN	8Ca	BB	BDBB	4	4		1	1	0	0																		3.23
1017	4	2625	38	30	23	10	0.789474	0.766667	0.434783	31	1	1	7	7	36	5	3	272	4	MII	2PN	6Cb	BB	BDBB	4	4		2	0	0	1																		3.23
1018	5	3300	12.1	11	11	5	0.909091	1	0.454545	32	1	1	7	8	37	7	4	273	1	MII	2PN	8Aa	BDBB		4	4		2	0	0	1									1	1♂	0		4.19	8.7	7.74	16		4.31
1019	5	3300	12.1	11	11	5	0.909091	1	0.454545	32	1	1	7	8	37	7	4	273	2	MII	2PN	MAa	BDBB		4	4		1	1	0	0	2017.12.07	1	1	1			1	0										4.31
1020	5	3300	12.1	11	11	5	0.909091	1	0.454545	32	1	1	7	8	37	7	4	273	3	MII	2PN	8Ab	BHBA		3	1		1	1	0	0																		4.31
1021	5	3300	12.1	11	11	5	0.909091	1	0.454545	32	1	1	7	8	37	7	4	273	4	MII	2PN	5Cb	BDBB		4	4		1	1	0	0	2017.03.20	1	1	1			1	1										4.31
1022	5	3300	12.1	11	11	5	0.909091	1	0.454545	32	1	1	7	8	37	7	4	273	5	MII	2PN	8Cb	BB	BHBB	4	4		1	1	0	0																		4.31
1023	4	3450	36	29	19	10	0.805556	0.655172	0.526316	22	1	1	7	7.5	36.5	6	3	274	1	MII	2PN	8Aa	BDAA		1	1		2	0	0	1									0	0	0	x						8.91
1024	4	3450	36	29	19	10	0.805556	0.655172	0.526316	22	1	1	7	7.5	36.5	6	3	274	2	MII	2PN	4Ca	BDAB		2	1		3	0	1	0																		8.91
1025	4	3450	36	29	19	10	0.805556	0.655172	0.526316	22	1	1	7	7.5	36.5	6	3	274	3	MII	2PN	8Cb	BDAB		2	1		1	1	0	0																		8.91
1026	4	3450	36	29	19	10	0.805556	0.655172	0.526316	22	1	1	7	7.5	36.5	6	3	274	4	MII	2PN	5Aa	BDBB		4	4		2	0	0	1																		8.91
1027	4	3450	36	29	19	10	0.805556	0.655172	0.526316	22	1	1	7	7.5	36.5	6	3	274	5	MII	2PN	8Aa	BDBB		4	4		3	0	1	0																		8.91
1028	4	3450	36	29	19	10	0.805556	0.655172	0.526316	22	1	1	7	7.5	36.5	6	3	274	6	MII	1PN	8Aa	BDBB		4	4		4	0	0	1																		8.91
1029	4	3450	36	29	19	10	0.805556	0.655172	0.526316	22	1	1	7	7.5	36.5	6	3	274	7	MII	2PN	7Cb	BDBB		4	4		2	0	0	1																		8.91
1030	4	3450	36	29	19	10	0.805556	0.655172	0.526316	22	1	1	7	7.5	36.5	6	3	274	8	MII	2PN	4Cb	BDBB		4	4		2	0	0	1																		8.91
1031	4	3450	36	29	19	10	0.805556	0.655172	0.526316	22	1	1	7	7.5	36.5	6	3	274	9	MII	1PN	8Aa	BA	BHAB	2	1		2	0	0	1																		8.91
1032	4	3450	36	29	19	10	0.805556	0.655172	0.526316	22	1	1	7	7.5	36.5	6	3	274	10	MII	2PN	8Aa	BA	BDBB	4	4		2	0	0	1																		8.91
1033	4	2700	24.2	19	13	3	0.785124	0.684211	0.230769	38	1	2	7	7.5	36.5	6	3	275	1	MII	2PN	8Ab	BDBB		4	4		1	1	0	0	2017.04.19	1	1	0			0	0	2	1	SA:1		24.96	3.36		402	73.21	7.92
1034	4	2700	24.2	19	13	3	0.785124	0.684211	0.230769	38	1	2	7	7.5	36.5	6	3	275	2	MII	2PN	8Cb	BDBB		4	4		2	0	0	1																		7.92
1035	4	2700	24.2	19	13	3	0.785124	0.684211	0.230769	38	1	2	7	7.5	36.5	6	3	275	3	MII	2PN	5Cb	BCBB		4	4		1	1	0	0	2017.06.24	1	1	0			0	0										7.92
1036	4	2775	40	37	37	12	0.925	1	0.324324	30	1	1	7	6	35	3	2	276	1	MII	2PN	8Cb	BDAA		1	1		2	0	0	1									0	0	0		7.33	6.52	20.44	17		7.92
1037	4	2775	40	37	37	12	0.925	1	0.324324	30	1	1	7	6	35	3	2	276	2	MII	2PN	7Cb	BDBC		4	4		2	0	0	1																		7.92
1038	4	2775	40	37	37	12	0.925	1	0.324324	30	1	1	7	6	35	3	2	276	3	MII	2PN	MAa	BDBB		4	4		2	0	0	1																		7.92
1039	4	2775	40	37	37	12	0.925	1	0.324324	30	1	1	7	6	35	3	2	276	4	MII	2PN	MAb	BDBA		3	1		3	0	1	0	2017.02.22	1	2	0			0	0										7.92
1040	4	2775	40	37	37	12	0.925	1	0.324324	30	1	1	7	6	35	3	2	276	5	MII	2PN	8Ab	BDBB		4	4		3	0	1	0	2017.04.27	1	1	0	0	0	0	0										7.92
1041	4	2775	40	37	37	12	0.925	1	0.324324	30	1	1	7	6	35	3	2	276	6	MII	2PN	8Ab	BDAA		1	1		3	0	1	0																		7.92
1042	4	2775	40	37	37	12	0.925	1	0.324324	30	1	1	7	6	35	3	2	276	7	MII	2PN	MCb	BCBB	BHBB	4	4		1	1	0	0	2017.02.22																	7.92
1043	4	2775	37	31	22	5	0.837838	0.709677	0.227273	29	1	1	7	7.5	36.5	6	3	277	1	MII	2PN	MCb	BHBB		4	4		2	0	0	1									3	2♀	AA:1		3	4.5	10.94	42		7.7
1044	4	2775	37	31	22	5	0.837838	0.709677	0.227273	29	1	1	7	7.5	36.5	6	3	277	2	MII	2PN	6Cb	BHBB		4	4		3	0	1	0	2017.04.03	1	1	0	0	0	0	0										7.7
1045	4	2775	37	31	22	5	0.837838	0.709677	0.227273	29	1	1	7	7.5	36.5	6	3	277	3	MII	2PN	6Cb	BHBB		4	4		3	0	1	0																		7.7
1046	4	2775	37	31	22	5	0.837838	0.709677	0.227273	29	1	1	7	7.5	36.5	6	3	277	4	MII	2PN	4Cb	BHBB		4	4		2	0	0	1																		7.7
1047	4	2775	37	31	22	5	0.837838	0.709677	0.227273	29	1	1	7	7.5	36.5	6	3	277	5	MII	2PN	MCa	BHBB		4	4		1	1	0	0																		7.7
1048	4	3300	39	35	25	12	0.897436	0.714286	0.48	31	1	1	7	8.5	37.5	8	4	278	1	MII	2PN	8Aa	BHAB		2	1		3	0	1	0									3	1	SA:2		9.84	5.79	10.73	19		17.8
1049	4	3300	39	35	25	12	0.897436	0.714286	0.48	31	1	1	7	8.5	37.5	8	4	278	2	MII	2PN	7Ca	BHBB		4	4		1	1	0	0	2017.04.12	1	1	1			1	0										17.8
1050	4	3300	39	35	25	12	0.897436	0.714286	0.48	31	1	1	7	8.5	37.5	8	4	278	3	MII	2PN	8Ca	BHBB		4	4		2	0	0	1																		17.8
1051	4	3300	39	35	25	12	0.897436	0.714286	0.48	31	1	1	7	8.5	37.5	8	4	278	4	MII	(-)	8Aa	BHBB		4	4		1	1	0	0																		17.8
1052	4	3300	39	35	25	12	0.897436	0.714286	0.48	31	1	1	7	8.5	37.5	8	4	278	5	MII	2PN	7Ca	BHBB		4	4		1	1	0	0																		17.8
1053	4	3300	39	35	25	12	0.897436	0.714286	0.48	31	1	1	7	8.5	37.5	8	4	278	6	MII	2PN	8Cb	BHBB		4	4		2	0	0	1																		17.8
1054	4	3300	39	35	25	12	0.897436	0.714286	0.48	31	1	1	7	8.5	37.5	8	4	278	7	MII	2PN	MCa	BHBB		4	4		2	0	0	1																		17.8
1055	4	3300	39	35	25	12	0.897436	0.714286	0.48	31	1	1	7	8.5	37.5	8	4	278	8	MII	(-)	7Ca	BHBB		4	4		2	0	0	1																		17.8
1056	4	3300	39	35	25	12	0.897436	0.714286	0.48	31	1	1	7	8.5	37.5	8	4	278	9	MII	2PN	MCa	BHBB		4	4		1	1	0	0																		17.8
1057	4	3300	39	35	25	12	0.897436	0.714286	0.48	31	1	1	7	8.5	37.5	8	4	278	10	MII	2PN	8Aa	BHBB		4	4		1	1	0	0																		17.8
1058	4	3300	39	35	25	12	0.897436	0.714286	0.48	31	1	1	7	8.5	37.5	8	4	278	11	MII	(-)	8Aa	BA	BHBBout	4	4		2	0	0	1																		17.8
1059	4	3300	39	35	25	12	0.897436	0.714286	0.48	31	1	1	7	8.5	37.5	8	4	278	12	MII	2PN	MCa	BA	BHBB	4	4		2	0	0	1																		17.8
1060	5	3225	18.7	12	12	3	0.641711	1	0.25	38	1	2	7	8	37	7	4	279	1	MII	1PN	8Aa	BDAB		2	1		2	0	0	1									1	0	EA:1		5.99	5.92	10.53	45	1.01	4.62
1061	5	3225	18.7	12	12	3	0.641711	1	0.25	38	1	2	7	8	37	7	4	279	2	MII	2PN	8Aa	BCBB		4	4		2	0	0	1																		4.62
1062	5	3225	18.7	12	12	3	0.641711	1	0.25	38	1	2	7	8	37	7	4	279	3	MII	2PN	MCa	BDAA		1	1		1	1	0	0	2017.03.31	1	1	0			0	0										4.62
1063	5	2925	7.7	6	6	3	0.779221	1	0.5	42	2	2	7	6.5	35.5	4	2	280	1	MII	2Aa	8Aa	BHBB		4	4		2	0	0	1									1	1♂	0		9.33	5.08	7.17	64		1.36
1064	5	2925	7.7	6	6	3	0.779221	1	0.5	42	2	2	7	6.5	35.5	4	2	280	2	MII	2PN	5Ca	BHBB		4	4		2	0	0	1																		1.36
1065	5	2925	7.7	6	6	3	0.779221	1	0.5	42	2	2	7	6.5	35.5	4	2	280	3	MII	2Aa	8Aa	BHBB		4	4		2	0	0	1																		1.36
1066	5	2550	12	11	10	6	0.916667	0.909091	0.6	33	1	1	7	6	35	3	2	281	1	MII	2PN	MAb	BHBB		4	4		3	0	1	0									3	1♀	SA:2		4.36	6.83	8.38	24		2.96
1067	5	2550	12	11	10	6	0.916667	0.909091	0.6	33	1	1	7	6	35	3	2	281	2	MII	2PN	4Aa	BHBB		4	4		3	0	1	0																		2.96
1068	5	2550	12	11	10	6	0.916667	0.909091	0.6	33	1	1	7	6	35	3	2	281	3	MII	(-)	MAb	BHBB		4	4		1	1	0	0																		2.96
1069	5	2550	12	11	10	6	0.916667	0.909091	0.6	33	1	1	7	6	35	3	2	281	4	MII	(-)	MCb	BHBC		4	4		1	1	0	0	2017.04.01	1	1	1	1	1	1	0										2.96
1070	5	2550	12	11	10	6	0.916667	0.909091	0.6	33	1	1	7	6	35	3	2	281	5	MII	2PN	8Cb	BHBB		4	4		3	0	1	0																		2.96
1071	5	2700	16	13	8	3	0.8125	0.615385	0.375	30	1	1	7	8	37	7	4	282	1	MII	2PN	4Aa	CM1	BHBB	4	4		2	0	0	1									1	1	0		6.35	10.37	2.43	28		1.06
1072	5	2700	16	13	8	3	0.8125	0.615385	0.375	30	1	1	7	8	37	7	4	282	2	MII	2PN	8Cb	CM1	BDBB	4	4		3	0	1	0										TWIN_♀								1.06
1073	5	2700	16	13	8	3	0.8125	0.615385	0.375	30	1	1	7	8	37	7	4	282	3	MII	2PN	MCb	BB	BDCB	4	4		2	0	0	1																		1.06
1074	4	2700	44	40	32	4	0.909091	0.8	0.125	35	1	1	7	9	38	9	5	283	1	MII	2Aa	MCb	BA	BHBA	3	1		3	0	1	0									4	0	SA:4		0.23	0.98	28.29	142		17.6
1075	4	2700	44	40	32	4	0.909091	0.8	0.125	35	1	1	7	9	38	9	5	283	2	MII	(-)	MCa	BB	BHCBout	4	4		1	1	0	0	2017.03.01	1	2	0			0	0										17.6
1076	4	2700	44	40	32	4	0.909091	0.8	0.125	35	1	1	7	9	38	9	5	283	3	MII	(-)	6Cb	BA	BHCB	4	4		1	1	0	0	2017.03.01																	17.6
1077	4	2700	44	40	32	4	0.909091	0.8	0.125	35	1	1	7	9	38	9	5	283	4	MII	2PN	MAa	BB	BHBBout	4	4		2	0	0	1																		17.6
1078	5	2475	20	15	13	1	0.75	0.866667	0.0769231	41	2	2	7	8	37	7	4	284	1	MII	2PN	7Cb	BDABpoor		2	1		2	0	0	1									0	0	0		2.04	4.37	30.94	43	6.73	4.75
1079	5	3375	15	14	11	3	0.933333	0.785714	0.272727	39	2	2	7	6.5	35.5	4	2	285	1	MII	2PN	MCb	BDBB		4	4		1	1	0	0	2017.04.01	1	1	0	0	0	0	0	0	0	0		6.58	5.58	9.88	51		3.04
1080	5	3375	15	14	11	3	0.933333	0.785714	0.272727	39	2	2	7	6.5	35.5	4	2	285	2	MII	(-)	7Cb	BDBB		4	4		2	0	0	1																		3.04
1081	5	3375	15	14	11	3	0.933333	0.785714	0.272727	39	2	2	7	6.5	35.5	4	2	285	3	MII	2PN	7Ab	BDBB		4	4		2	0	0	1																		3.04
1082	5	3375	14	13	11	2	0.928571	0.846154	0.181818	39	2	2	7	6.5	35.5	4	2	285	4	MII	2PN	7Ca	BHBB		4	4		1	1	0	0	2017.07.26	1	2	1	1	1	1	0										3.04
1083	5	3375	14	13	11	2	0.928571	0.846154	0.181818	39	2	2	7	6.5	35.5	4	2	285	5	MII	2PN	5Cb	BHBC		4	4		2	0	0	1	(同no856_no2_BDCC)																	3.04
1084	5	3375	16	14	14	7	0.875	1	0.5	35	1	1	7	7.5	36.5	6	3	286	1	MII	2PN	MAb	BDAA		1	1		1	1	0	0	2017.03.29	1	1	0	0	0	0	0	4	1	SA:1		35.4	5.29	14.29	81		2.6
1085	5	3375	16	14	14	7	0.875	1	0.5	35	1	1	7	7.5	36.5	6	3	286	2	MII	2PN	7Ab	BDAA		1	1		2	0	0	1										20週引產(缺手指)								2.6
1086	5	3375	16	14	14	7	0.875	1	0.5	35	1	1	7	7.5	36.5	6	3	286	3	MII	2PN	8Ab	BDBB		4	4		5	0	0	1																		2.6
1087	5	3375	16	14	14	7	0.875	1	0.5	35	1	1	7	7.5	36.5	6	3	286	4	MII	2PN	MCb	BDAB		2	1		3	0	1	0																		2.6
1088	5	3375	16	14	14	7	0.875	1	0.5	35	1	1	7	7.5	36.5	6	3	286	5	MII	2PN	8Ab	BCBB		4	4		2	0	0	1																		2.6
1089	5	3375	16	14	14	7	0.875	1	0.5	35	1	1	7	7.5	36.5	6	3	286	6	MII	2PN	MCb	BB	BHBB	4	4		3	0	1	0																		2.6
1090	5	3375	16	14	14	7	0.875	1	0.5	35	1	1	7	7.5	36.5	6	3	286	7	MII	2PN	MCa	BB	BHBC	4	4		1	1	0	0																		2.6
1091	5	3000	14	10	10	8	0.714286	1	0.8	27	1	1	7	6.5	35.5	4	2	287	1	MII	2PN	Aca	BHBB		4	4		2	0	0	1									2	2♀	0		15.7	7.64	16.6	29	2.37	3.37
1092	5	3000	14	10	10	8	0.714286	1	0.8	27	1	1	7	6.5	35.5	4	2	287	2	MII	(-)	8Aa	BDAB		2	1		2	0	0	1																		3.37
1093	5	3000	14	10	10	8	0.714286	1	0.8	27	1	1	7	6.5	35.5	4	2	287	3	MII	2PN	8Aa	BDBB		4	4		2	0	0	1																		3.37
1094	5	3000	14	10	10	8	0.714286	1	0.8	27	1	1	7	6.5	35.5	4	2	287	4	MII	2PN	8Aa	BDBB		4	4		1	1	0	0																		3.37
1095	5	3000	14	10	10	8	0.714286	1	0.8	27	1	1	7	6.5	35.5	4	2	287	5	MII	2PN	8Aa	BDBB		4	4		2	0	0	1																		3.37
1096	5	3000	14	10	10	8	0.714286	1	0.8	27	1	1	7	6.5	35.5	4	2	287	6	MII	2PN	8Ab	BDCB		4	4		1	1	0	0	2017.04.21	1	1	0	0	0	0	0										3.37
1097	5	3000	14	10	10	8	0.714286	1	0.8	27	1	1	7	6.5	35.5	4	2	287	7	MII	1PN	5Cb	BDBB		4	4		2	0	0	1																		3.37
1098	5	3000	14	10	10	8	0.714286	1	0.8	27	1	1	7	6.5	35.5	4	2	287	8	MII	2PN	8Ca	BCBB		4	4		2	0	0	1																		3.37
1099	4	3600	44	42	35	12	0.954545	0.833333	0.342857	37	1	1	7	8	37	7	4	288	1	MII	(-)	MCb	BHBA		3	1		2	0	0	1									4	0	SA:4		21.21	7.16	9.86	42	0.48	11.54
1100	4	3600	44	42	35	12	0.954545	0.833333	0.342857	37	1	1	7	8	37	7	4	288	2	MII	3Ca	5Cb	BHBB		4	4		3	0	1	0																		11.54
1101	4	3600	44	42	35	12	0.954545	0.833333	0.342857	37	1	1	7	8	37	7	4	288	3	MII	2PN	8Aa	BDBA		3	1		2	0	0	1																		11.54
1102	4	3600	44	42	35	12	0.954545	0.833333	0.342857	37	1	1	7	8	37	7	4	288	4	MII	2Aa	7Aa	BDBA		3	1		2	0	0	1																		11.54
1103	4	3600	44	42	35	12	0.954545	0.833333	0.342857	37	1	1	7	8	37	7	4	288	5	MII	(-)	7Cb	BDBA		3	1		1	1	0	0																		11.54
1104	4	3600	44	42	35	12	0.954545	0.833333	0.342857	37	1	1	7	8	37	7	4	288	6	MII	(-)	6Cb	BDBB		4	4		1	1	0	0																		11.54
1105	4	3600	44	42	35	12	0.954545	0.833333	0.342857	37	1	1	7	8	37	7	4	288	7	MII	2PN	5Cb	BDBB		4	4		2	0	0	1																		11.54
1106	4	3600	44	42	35	12	0.954545	0.833333	0.342857	37	1	1	7	8	37	7	4	288	8	MII	(-)	MCa	BDBB		4	4		1	1	0	0																		11.54
1107	4	3600	44	42	35	12	0.954545	0.833333	0.342857	37	1	1	7	8	37	7	4	288	9	MII	2Aa	MCa	BDBB		4	4		2	0	0	1																		11.54
1108	4	3600	44	42	35	12	0.954545	0.833333	0.342857	37	1	1	7	8	37	7	4	288	10	MII	2Ca	MAa	BDBB		4	4		3	0	1	0																		11.54
1109	4	3600	44	42	35	12	0.954545	0.833333	0.342857	37	1	1	7	8	37	7	4	288	11	MII	2Aa	MCb	BDBB		4	4		1	1	0	0	2017.03.20	1	2	1			1	0										11.54
1110	4	3600	44	42	35	12	0.954545	0.833333	0.342857	37	1	1	7	8	37	7	4	288	12	MII	2Aa	MCb	BDBB		4	4		1	1	0	0	2017.03.20																	11.54
1111	5	3525	13	10	7	5	0.769231	0.7	0.714286	34	1	1	7	7	36	5	3	289	1	MII	2PN	8Aa	BHBC		4	4		3	0	1	0	2017.04.28	1	1	1			1	0	1	1♀	0		3.93	7.63	5.67	26		5.91
1112	5	3525	13	10	7	5	0.769231	0.7	0.714286	34	1	1	7	7	36	5	3	289	2	MII	2PN	8Ca	BCBB		4	4		1	1	0	0																		5.91
1113	5	3525	13	10	7	5	0.769231	0.7	0.714286	34	1	1	7	7	36	5	3	289	3	MII	2PN	8Aa	BDBB		4	4		2	0	0	1																		5.91
1114	5	3525	13	10	7	5	0.769231	0.7	0.714286	34	1	1	7	7	36	5	3	289	4	MII	1PN	4Ca	BA	BHBBout	4	4		1	1	0	0																		5.91
1115	5	3525	13	10	7	5	0.769231	0.7	0.714286	34	1	1	7	7	36	5	3	289	5	MII	(-)	7Ca	CM1	BHBB	4	4		2	0	0	1																		5.91
1116	5	3750	8	8	5	1	1	0.625	0.2	39	2	2	7	8.5	37.5	8	4	290	1	MII	2PN	8Ca	BHBB		4	4		2	0	0	1									0	0	0							5.91
1117	5	3075	15	13	9	6	0.866667	0.692308	0.666667	37	1	1	7	6	35	3	2	291	1	MII	(-)	MCa	BHAA		1	1		1	1	0	0	2017.03.03	1	1	1	1	1	1	0	2	2♀	0		4.32	6.59	6.45	20		4.92
1118	5	3075	15	13	9	6	0.866667	0.692308	0.666667	37	1	1	7	6	35	3	2	291	2	MII	2PN	MCb	BHBB		4	4		1	1	0	0																		4.92
1119	5	3075	15	13	9	6	0.866667	0.692308	0.666667	37	1	1	7	6	35	3	2	291	3	MII	2PN	MCb	BHBB		4	4		1	1	0	0																		4.92
1120	5	3075	15	13	9	6	0.866667	0.692308	0.666667	37	1	1	7	6	35	3	2	291	4	MII	2PN	6Cb	BHBB		4	4		1	1	0	0																		4.92
1121	5	3075	15	13	9	6	0.866667	0.692308	0.666667	37	1	1	7	6	35	3	2	291	5	MII	2PN	MCb	BHBC		4	4		1	1	0	0																		4.92
1122	5	3075	15	13	9	6	0.866667	0.692308	0.666667	37	1	1	7	6	35	3	2	291	6	MII	(-)	MCb	BB	BHBB	4	4		1	1	0	0																		4.92
1123	5	3075	20	20	17	1	1	0.85	0.0588235	37	1	1	7	8.5	37.5	8	4	292	1	MII	2PN	7Cb	BDAA		1	1		2	0	0	1	2018.01.05	1	1	1			1	0	0	0	0		1.78	3.68	7.87	61	7.63	2.79
1124	5	3075	6	5	4	1	0.833333	0.8	0.25	41	2	2	7	7.5	36.5	6	3	293	1	MII	2PN	8Aa	BDBC		4	4		2	0	0	1																		2.79
1125	5	3225	18	17	8	4	0.944444	0.470588	0.5	39	2	2	7	8	37	7	4	294	1	MII	(-)	MCb	BDBC		4	4		2	0	0	1																		2.79
1126	5	3225	18	17	8	4	0.944444	0.470588	0.5	39	2	2	7	8	37	7	4	294	2	MII	2PN	MCb	BA	BDBB	4	4		2	0	0	1																		2.79
1127	5	3225	18	17	8	4	0.944444	0.470588	0.5	39	2	2	7	8	37	7	4	294	3	MII	2PN	MCb	BA	BDBB	4	4		2	0	0	1																		2.79
1128	5	3225	18	17	8	4	0.944444	0.470588	0.5	39	2	2	7	8	37	7	4	294	4	MII	2PN	8Cb	BB	BHBA	3	1		3	0	1	0	2017.05.11	1	1	0	0	0	0	0										2.79
1129	5	3225	12	7	7	1	0.583333	1	0.142857	40	2	2	7	8	37	7	4	295	1	MII	(-)	MCb	BDBB		4	4		2	0	0	1																		2.79
1130	5	3225	14	10	4	1	0.714286	0.4	0.25	43	2	2	7	8	37	7	4	296	1	MII	2PN	6Cb	BB	BHBB	4	4		2	0	0	1																		2.79
1131	5	3300	6	4	3	2	0.666667	0.75	0.666667	43	2	2	7	7	36	5	3	297	1	MII	2PN	7Ca	BA	BHAB	2	1		1	1	0	0																		2.79
1132	5	3300	6	4	3	2	0.666667	0.75	0.666667	43	2	2	7	7	36	5	3	297	2	MII	2PN	6Cb	BA	BHAB	2	1		2	0	0	1																		2.79
1133	5	3300	11	10	3	3	0.909091	0.3	1	44	2	2	7	7	36	5	3	298	1	MII	2PN	8Aa	BHBB		4	4		2	0	0	1									1	0	AA:1		28.3	13.11	13.9	54		4.53
1134	5	3300	11	10	3	3	0.909091	0.3	1	44	2	2	7	7	36	5	3	298	2	MII	2PN	6Ca	BHBB		4	4		2	0	0	1																		4.53
1135	5	3300	11	10	3	3	0.909091	0.3	1	44	2	2	7	7	36	5	3	298	3	MII	(-)	4Ab	BHBC		4	4		2	0	0	1																		4.53
1136	5	2925	5	4	2	1	0.8	0.5	0.5	43	2	2	7	7	36	5	3	299	1	MII	2PN	5Cb	BB	BHBC	4	4		2	0	0	1																		4.53
1137	5	3225	18	18	17	1	1	0.944444	0.0588235	43	2	2	7	8	37	7	4	300	1	MII	2PN	8Ab	BHBB		4	4		2	0	0	1									0	0	0		9.34	4.21	13.48	83	0.23	2.04
1138	5	3750	7	6	5	2	0.857143	0.833333	0.4	40	2	2	7	9	38	9	5	301	1	MII	2PN	MCb	BHBB		4	4		1	1	0	0	2017.06.27	1	1	0	0	0	0	0	2	1♀	EA:1		1.66	4.36	10.86	59		2.04
1139	5	3750	7	6	5	2	0.857143	0.833333	0.4	40	2	2	7	9	38	9	5	301	2	MII	2PN	7Cb	BDBB		4	4		2	0	0	1									前夫									2.04
1140	5	3900	16	11	10	3	0.6875	0.909091	0.3	42	2	2	7	5.5	34.5	2	1	302	1	MII	2PN	8Aa	BHBC		4	4		2	0	0	1									0	0	0		6.82	7.34	21.44	33		2.49
1141	5	3900	16	11	10	3	0.6875	0.909091	0.3	42	2	2	7	5.5	34.5	2	1	302	2	MII	2PN	MCb	BHBAout		3	1		2	0	0	1																		2.49
1142	5	3900	16	11	10	3	0.6875	0.909091	0.3	42	2	2	7	5.5	34.5	2	1	302	3	MII	2PN	8Aa	CM1	BHBB	4	4		2	0	0	1																		2.49
1143	5	3000	14	13	11	3	0.928571	0.846154	0.272727	34	1	1	9	9	36	5	3	303	1	MII	2PN	8Ab	BB	BHBBout	4	4		3	0	1	0	2018.01.24	1	1	0			0	0	0	0	0	x						2.49
1144	5	3000	14	13	11	3	0.928571	0.846154	0.272727	34	1	1	9	9	36	5	3	303	2	MII	2PN	6Cb	BB	BDBB	4	4		2	0	0	1																		4.09
1145	5	3000	14	13	11	3	0.928571	0.846154	0.272727	34	1	1	9	9	36	5	3	303	3	MII	2PN	8Aa	CM1	BDBC	4	4		2	0	0	1																		4.09
1146	5	5025	5	4	3	1	0.8	0.75	0.333333	40	2	2	7	7	36	5	3	304	1	MII	2PN	3Cb	BB	BHBB	4	4		2	0	0	1	2017.09.16	1	1	0			0	0										4.09
1147	5	2325	5	4	4	2	0.8	1	0.5	39	2	2	7	8.5	37.5	8	4	305	1	MII	2PN	8Ca	BB	BHBB	4	4		1	1	0	0	2017.06.03	1	1	1	1	1	1	0										4.09
1148	5	3375	5	4	4	2	0.8	1	0.5	39	2	2	7	8.5	37.5	8	4	305	3	MII	2PN	8Ca	BB	BHBB	4	4		3	0	1	0																		4.09
1149	5	3750	6	6	3	2	1	0.5	0.666667	40	2	2	7	7.5	36.5	6	3	306	1	MII	2PN	6Ca	BCCC	BDBB	4	4		2	0	0	1																		4.09
1150	5	3750	6	6	3	2	1	0.5	0.666667	40	2	2	7	7.5	36.5	6	3	306	2	MII	(-)	8Cb	BCCC	BHBBout	4	4		3	0	1	0																		4.09
1151	5	3150	5	4	4	4	0.8	1	1	37	1	1	7	9.5	38.5	10	5	307	2	MII	2PN	6Cb	BCBB		4	4		1	1	0	0	2017.07.17				0													2.53
1152	5	2625	17	14	14	3	0.823529	1	0.214286	30	1	1	7	7.5	36.5	6	3	308	1	MII	2PN	8Ca	BB	BHBB	4	4		1	1	0	0									1	1	0		6.35	10.37	2.43	28		1.06
1153	5	2625	17	14	14	3	0.823529	1	0.214286	30	1	1	7	7.5	36.5	6	3	308	2	MII	2PN	6Cb	BB	BHBB	4	4		2	0	0	1										TWIN_♀								1.06
1154	5	2625	17	14	14	3	0.823529	1	0.214286	30	1	1	7	7.5	36.5	6	3	308	3	MII	2PN	7Cb	BB	BHBB	4	4		1	1	0	0																		1.06
1155	4	2700	31.9	28	18	9	0.877743	0.642857	0.5	38	1	2	7	8	37	7	4	309	1	MII	2PN	MCa	BHAB		2	1		1	1	0	0	2017.06.17	1	1	0	0	0	0	0	1	0	SA:1		4.14	5.98	6.25	21		4.29
1156	4	2700	31.9	28	18	9	0.877743	0.642857	0.5	38	1	2	7	8	37	7	4	309	2	MII	2PN	8Aa	BHBB		4	4		1	1	0	0	2017.07.19	1	1	0	0	0	0	0										4.29
1157	4	2700	31.9	28	18	9	0.877743	0.642857	0.5	38	1	2	7	8	37	7	4	309	3	MII	(-)	MCa	BHBB		4	4		1	1	0	0	2018.02.05	1	1	0			0	0										4.29
1158	4	2700	31.9	28	18	9	0.877743	0.642857	0.5	38	1	2	7	8	37	7	4	309	4	MII	(-)	CM	BDBB		4	4		1	1	0	0																		4.29
1159	4	2700	31.9	28	18	9	0.877743	0.642857	0.5	38	1	2	7	8	37	7	4	309	5	MII	2PN	8Aa	BHBB		4	4		1	1	0	0																		4.29
1160	4	2700	31.9	28	18	9	0.877743	0.642857	0.5	38	1	2	7	8	37	7	4	309	6	MII	2PN	8Aa	BHBB		4	4		2	0	0	1																		4.29
1161	4	2700	31.9	28	18	9	0.877743	0.642857	0.5	38	1	2	7	8	37	7	4	309	7	MII	2PN	8Aa	BB	BHCB	4	4		2	0	0	1																		4.29
1162	4	2700	31.9	28	18	9	0.877743	0.642857	0.5	38	1	2	7	8	37	7	4	309	8	MII	2PN	MAa	BHCC	BHBB	4	4		1	1	0	0																		4.29
1163	5	2775	13.2	7	7	2	0.530303	1	0.285714	43	2	2	7	8.5	37.5	8	4	310	1	MII	2PN	8Aa	BHBB		4	4		2	0	0	1									3	0	SA:2				27.84			0.75
1164	5	2775	13.2	7	7	2	0.530303	1	0.285714	43	2	2	7	8.5	37.5	8	4	310	3	MII	2PN	8Ca	BB	BHAC	4	4		2	0	0	1																		0.75
1165	4	3225	23.1	20	18	7	0.865801	0.9	0.388889	40	2	2	7	9	38	9	5	311	1	MII	2PN	6Ca	BHAA		1	1		2	0	0	1									3	3♀	0		3.66	9.28	7.06	19		4.23
1166	4	3225	23.1	20	18	7	0.865801	0.9	0.388889	40	2	2	7	9	38	9	5	311	2	MII	2PN	4Ca	BHAA		1	1		2	0	0	1																		4.23
1167	4	3225	23.1	20	18	7	0.865801	0.9	0.388889	40	2	2	7	9	38	9	5	311	3	MII	2PN	6Cb	BDAC		4	4		2	0	0	1																		4.23
1168	4	3225	23.1	20	18	7	0.865801	0.9	0.388889	40	2	2	7	9	38	9	5	311	4	MII	2PN	MCa	BDAB		2	1		2	0	0	1																		4.23
1169	4	3225	23.1	20	18	7	0.865801	0.9	0.388889	40	2	2	7	9	38	9	5	311	5	MII	2PN	7Cb	BHBB		4	4		2	0	0	1	2017.08.16	1	2	0	0		0	0										4.23
1170	4	3225	23.1	20	18	7	0.865801	0.9	0.388889	40	2	2	7	9	38	9	5	311	6	MII	2PN	MCb	BB	BHBA	3	1		2	0	0	1																		4.23
1171	4	3225	23.1	20	18	7	0.865801	0.9	0.388889	40	2	2	7	9	38	9	5	311	7	MII	(-)	8Aa	CM	BHCB	4	4		3	0	1	0	2017.08.16				0													4.23
1172	4	2625	22	17	15	11	0.772727	0.882353	0.733333	36	1	1	7	7	36	5	3	312	1	MII	2PN	8Ab	BHAA		1	1		3	0	1	0									2	1♂	AA:1		0.91	1.61	11.13	106	20	2.58
1173	4	2625	22	17	15	11	0.772727	0.882353	0.733333	36	1	1	7	7	36	5	3	312	2	MII	2PN	8Aa	BHBB		4	4		3	0	1	0																		2.58
1174	4	2625	22	17	15	11	0.772727	0.882353	0.733333	36	1	1	7	7	36	5	3	312	3	MII	2PN	8Ab	BHBB		4	4		2	0	0	1																		2.58
1175	4	2625	22	17	15	11	0.772727	0.882353	0.733333	36	1	1	7	7	36	5	3	312	4	MII	2PN	8Ab	BHBA		3	1		2	0	0	1																		2.58
1176	4	2625	22	17	15	11	0.772727	0.882353	0.733333	36	1	1	7	7	36	5	3	312	5	MII	2PN	8Cb	BDBC		4	4		2	0	0	1																		2.58
1177	4	2625	22	17	15	11	0.772727	0.882353	0.733333	36	1	1	7	7	36	5	3	312	6	MII	2PN	8Cb	BHBC		4	4		1	1	0	0	2017.08.16	1	1	1	1	1	1	0										2.58
1178	4	2625	22	17	15	11	0.772727	0.882353	0.733333	36	1	1	7	7	36	5	3	312	7	MII	2PN	8Aa	BHAB		2	1		2	0	0	1																		2.58
1179	4	2625	22	17	15	11	0.772727	0.882353	0.733333	36	1	1	7	7	36	5	3	312	8	MII	2PN	MCa	BHAB		2	1		1	1	0	0																		2.58
1180	4	2625	22	17	15	11	0.772727	0.882353	0.733333	36	1	1	7	7	36	5	3	312	9	MII	2PN	8Aa	BHAA		1	1		2	0	0	1																		2.58
1181	4	2625	22	17	15	11	0.772727	0.882353	0.733333	36	1	1	7	7	36	5	3	312	10	MII	2PN	8Ab	BHBB		4	4		2	0	0	1																		2.58
1182	4	2625	22	17	15	11	0.772727	0.882353	0.733333	36	1	1	7	7	36	5	3	312	11	MII	2PN	8Ab	BCAA	BHAA	1	1		2	0	0	1																		2.58
1183	5	2550	5	4	4	1	0.8	1	0.25	43	2	2	7	8	37	7	4	313	1	MII	2PN	8Aa	BHBA		3	1		2	0	0	1									0	0	0		24.16	9.43	19.37	145	0.92	1.8
1184	5	3375	9	8	8	4	0.888889	1	0.5	45	2	2	7	8	37	7	4	314	1	MII	2PN	MCb	BDBB		4	4		2	0	0	1									1	0	SA:1		2.71	4.71	4.24	59		1.45
1185	5	3375	9	8	8	4	0.888889	1	0.5	45	2	2	7	8	37	7	4	314	2	MII	2PN	8Ca	BHBB		4	4		2	0	0	1																		1.45
1186	5	3375	9	8	8	4	0.888889	1	0.5	45	2	2	7	8	37	7	4	314	3	MII	2PN	8Ab	BHBC		4	4		2	0	0	1																		1.45
1187	5	3375	9	8	8	4	0.888889	1	0.5	45	2	2	7	8	37	7	4	314	4	MII	2PN	8Cb	BHAB		2	1		2	0	0	1																		1.45
1188	5	3375	5	4	3	1	0.8	0.75	0.333333	39	2	2	7	6	35	3	2	315	1	MII	2PN	4Cb	BA	BHBC	4	4		3	0	1	0									0	0	0		4.74	7.57	45.67	29		2.4
1189	5	3600	8	7	7	2	0.875	1	0.285714	36	1	1	7	6	35	3	2	316	1	MII	2PN	MCb	BHAB		2	1		2	0	0	1									2	0	SA:1		5.27	16.94	10.64	23		0.84
1190	5	3600	8	7	7	2	0.875	1	0.285714	36	1	1	7	6	35	3	2	316	2	MII	2PN	MCb	BHAAout		1	1		2	0	0	1											AA:1							0.84
1191	5	2850	11	10	5	3	0.909091	0.5	0.6	40	2	2	7	7.5	36.5	6	3	317	1	MII	2PN	8Aa	BCBB		4	4		2	0	0	1									1	1♂	0		5.55	14.46	8.51	20		1.67
1192	5	2850	11	10	5	3	0.909091	0.5	0.6	40	2	2	7	7.5	36.5	6	3	317	2	MII	2PN	8Aa	BA	BHCB	4	4		2	0	0	1																		1.67
1193	5	2850	11	10	5	3	0.909091	0.5	0.6	40	2	2	7	7.5	36.5	6	3	317	3	MII	2PN	8Aa	BB	BHBB	4	4		2	0	0	1																		1.67
1194	4	2475	24	16	11	5	0.666667	0.6875	0.454545	36	1	1	7	5.5	34.5	2	1	318	1	MII	(-)	MCa	BHBB		4	4		1	1	0	0	2017.08.02	1	1	1	1	1	1	0	0	0	0		6.18	4.82	16.04	40	10.27	4.27
1195	4	2475	24	16	11	5	0.666667	0.6875	0.454545	36	1	1	7	5.5	34.5	2	1	318	2	MII	(-)	MAa	BHBB		4	4		2	0	0	1																		4.27
1196	4	2475	24	16	11	5	0.666667	0.6875	0.454545	36	1	1	7	5.5	34.5	2	1	318	3	MII	2PN	7Ca	BHBB		4	4		2	0	0	1																		4.27
1197	4	2475	24	16	11	5	0.666667	0.6875	0.454545	36	1	1	7	5.5	34.5	2	1	318	4	MII	(-)	MCa	BCCC	BHBB	4	4		2	0	0	1																		4.27
1198	4	2475	24	16	11	5	0.666667	0.6875	0.454545	36	1	1	7	5.5	34.5	2	1	318	5	MII	2PN	7Cb	BA	BHBB	4	4		1	1	0	0																		4.27
1199	5	3075	16	16	11	5	1	0.6875	0.454545	26	1	1	7	5	34	1	1	319	1	MII	2PN	7Ca	BHAA		1	1		3	0	1	0	2017.06.21	1	1	1	1	1	1	0	0	0	0		2.38	5.07	11.77	16		3.09
1200	5	3075	16	16	11	5	1	0.6875	0.454545	26	1	1	7	5	34	1	1	319	2	MII	2PN	MCa	BHBB		4	4		2	0	0	1																		3.09
1201	5	3075	16	16	11	5	1	0.6875	0.454545	26	1	1	7	5	34	1	1	319	3	MII	2PN	8Ca	BHCC		4	4		2	0	0	1																		3.09
1202	5	3075	16	16	11	5	1	0.6875	0.454545	26	1	1	7	5	34	1	1	319	4	MII	2PN	8Ca	BHAB		2	1		2	0	0	1																		3.09
1203	5	3075	16	16	11	5	1	0.6875	0.454545	26	1	1	7	5	34	1	1	319	5	MII	2PN	6Aa	BA	BHBB	4	4		2	0	0	1																		3.09
1204	5	2625	5.5	4	3	2	0.727273	0.75	0.666667	39	2	2	7	8	37	7	4	320	1	MII	2PN	8Ca	CM	BHBB	4	4		1	1	0	0	2017.07.14	1	1	1	1	1	1	0	6	3♀	AA:2		0.57	2.06	10.6	84		1.07
1205	5	2625	5.5	4	3	2	0.727273	0.75	0.666667	39	2	2	7	8	37	7	4	320	2	MII	2PN	8Aa	BA	BHBB	4	4		2	0	0	1										1♂_DEATH								1.07
1206	5	3300	5	4	2	1	0.8	0.5	0.5	46	2	2	7	8.5	37.5	8	4	321	1	MII	2PN	4Cb	BA	BHBB	4	4		2	0	0	1																		1.07
1207	5	3375	20	17	17	2	0.85	1	0.117647	35	1	1	7	7	36	5	3	322	1	MII	2PN	7Cb	CM1	BHBB	4	4		2	0	0	1									5	1♀	AA:2		4.66	5.04		19		5.79
1208	5	3375	20	17	17	2	0.85	1	0.117647	35	1	1	7	7	36	5	3	322	2	MII	2PN	6Cb	BA	BHBB	4	4		3	0	1	0											SA:2							5.79
1209	5	3375	13.2	10	10	2	0.757576	1	0.2	42	2	2	7	6	35	3	2	323	1	MII	2PN	MCa	BHBC		4	4		2	0	0	1									1	0	SA:1		3.03	2.66	14.69	37		0.93
1210	5	3375	13.2	10	10	2	0.757576	1	0.2	42	2	2	7	6	35	3	2	323	2	MII	2PN	MCa	BHBC		4	4		2	0	0	1																		0.93
1211	5	3450	5	4	2	1	0.8	0.5	0.5	41	2	2	7	6	35	3	2	324	1	MII	2PN	CM	BHBB		4	4		2	0	0	1																		0.93
1212	5	2700	17.6	15	15	13	0.852273	1	0.866667	28	1	1	7	8	37	7	4	325	1	MII	(-)	CM2	BHBB		4	4		3	0	1	0	2017.08.18	1	1	1	1	1	1	0	0	0	0		5.34	6.42	14.81	47		4.07
1213	5	2700	17.6	15	15	13	0.852273	1	0.866667	28	1	1	7	8	37	7	4	325	2	MII	2PN	8Ca	BHBB		4	4		3	0	1	0																		4.07
1214	5	2700	17.6	15	15	13	0.852273	1	0.866667	28	1	1	7	8	37	7	4	325	3	MII	2PN	CM2	BHBB		4	4		3	0	1	0																		4.07
1215	5	2700	17.6	15	15	13	0.852273	1	0.866667	28	1	1	7	8	37	7	4	325	4	MII	2PN	5Ca	BDBB		4	4		3	0	1	0																		4.07
1216	5	2700	17.6	15	15	13	0.852273	1	0.866667	28	1	1	7	8	37	7	4	325	5	MII	2PN	CM1	BHBB		4	4		1	1	0	0																		4.07
1217	5	2700	17.6	15	15	13	0.852273	1	0.866667	28	1	1	7	8	37	7	4	325	6	MII	2PN	CM1	BHBB		4	4		2	0	0	1																		4.07
1218	5	2700	17.6	15	15	13	0.852273	1	0.866667	28	1	1	7	8	37	7	4	325	7	MII	2PN	CM2	BHBB		4	4		3	0	1	0																		4.07
1219	5	2700	17.6	15	15	13	0.852273	1	0.866667	28	1	1	7	8	37	7	4	325	8	MII	(-)	MAa	BHBB		4	4		2	0	0	1																		4.07
1220	5	2700	17.6	15	15	13	0.852273	1	0.866667	28	1	1	7	8	37	7	4	325	9	MII	2PN	MCa	CM2	BHBB	4	4		1	1	0	0																		4.07
1221	5	2700	17.6	15	15	13	0.852273	1	0.866667	28	1	1	7	8	37	7	4	325	10	MII	2PN	CM1	BB	BHBBout	4	4		2	0	0	1																		4.07
1222	5	2700	17.6	15	15	13	0.852273	1	0.866667	28	1	1	7	8	37	7	4	325	11	MII	2PN	8Aa	BB	BHBBout	4	4		1	1	0	0																		4.07
1223	5	2700	17.6	15	15	13	0.852273	1	0.866667	28	1	1	7	8	37	7	4	325	12	MII	2PN	8Aa	BA	BHBBout	4	4		1	1	0	0																		4.07
1224	5	3450	19.8	17	17	11	0.858586	1	0.647059	37	1	1	7	6.5	35.5	4	2	326	1	MII	2PN	8Aa	BDBB		4	4		2	0	0	1									0	0	0		3.59	3.21	26.2	92	17.38	5.13
1225	5	3450	19.8	17	17	11	0.858586	1	0.647059	37	1	1	7	6.5	35.5	4	2	326	2	MII	2PN	CM	BHBB		4	4		3	0	1	0	2018.03.16	1	1	0			0	0										5.13
1226	5	3450	19.8	17	17	11	0.858586	1	0.647059	37	1	1	7	6.5	35.5	4	2	326	3	MII	2PN	CM	BHBB		4	4		2	0	0	1																		5.13
1227	5	3450	19.8	17	17	11	0.858586	1	0.647059	37	1	1	7	6.5	35.5	4	2	326	4	MII	2PN	CM	BHBB		4	4		3	0	1	0																		5.13
1228	5	3450	19.8	17	17	11	0.858586	1	0.647059	37	1	1	7	6.5	35.5	4	2	326	5	MII	2PN	MCa	BHBB		4	4		2	0	0	1																		5.13
1229	5	3450	19.8	17	17	11	0.858586	1	0.647059	37	1	1	7	6.5	35.5	4	2	326	6	MII	1PN	CM	BHBB		4	4		1	1	0	0	2017.07.24	1	1	1	1	1	1	1										5.13
1230	5	3450	19.8	17	17	11	0.858586	1	0.647059	37	1	1	7	6.5	35.5	4	2	326	7	MII	2PN	8Ca	BHBB		4	4		2	0	0	1																		5.13
1231	5	3450	19.8	17	17	11	0.858586	1	0.647059	37	1	1	7	6.5	35.5	4	2	326	8	MII	2PN	8Ca	BHBB		4	4		3	0	1	0																		5.13
1232	5	3450	19.8	17	17	11	0.858586	1	0.647059	37	1	1	7	6.5	35.5	4	2	326	9	MII	2PN	8Aa	BHCC	BHCA	4	4		2	0	0	1																		5.13
1233	5	3450	19.8	17	17	11	0.858586	1	0.647059	37	1	1	7	6.5	35.5	4	2	326	10	MII	2PN	MCa	BHCC	BHBA	3	1		1	1	0	0	2017.11.30	1	1	0			0	0										5.13
1234	5	3450	19.8	17	17	11	0.858586	1	0.647059	37	1	1	7	6.5	35.5	4	2	326	11	MII	2PN	8Aa	BA	BHBB	4	4		1	1	0	0	2018.01.05	1	1	0			0	0										5.13
1235	5	3225	7.7	7	6	4	0.909091	0.857143	0.666667	40	2	2	7	6.5	35.5	4	2	327	1	MII	2PN	8Aa	BHBB		4	4		2	0	0	1									0	0	0		6	7.31	19.85	39		1.7
1236	5	3225	6.6	5	5	4	0.757576	1	0.8	40	2	2	7	6.5	35.5	4	2	327	8	MII	2PN	MCb	BCCC	BHBC	4	4		2	0	0	1																		1.7
1237	5	3300	13.2	10	5	1	0.757576	0.5	0.2	40	2	2	7	8	37	7	4	328	1	MII	2PN	MCb	BB	BHBBout	4	4		1	1	0	0									0	0	0		9.45	8.63	6.29	28		3.56
1238	5	2850	17.6	14	14	2	0.795455	1	0.142857	43	2	2	7	8	37	7	4	329	1	MII	2PN	MAb	CM2	BHBB	4	4		2	0	0	1									0	0	0		9.34	4.21	13.48	83	0.23	2.04
1239	5	2850	17.6	14	14	2	0.795455	1	0.142857	43	2	2	7	8	37	7	4	329	2	MII	2PN	8Aa	BB	BHCB	4	4		2	0	0	1																		2.04
1240	5	3075	6.6	6	6	4	0.909091	1	0.666667	33	1	1	7	8.5	37.5	8	4	330	1	MII	2PN	8Ca	BDBB		4	4		3	0	1	0									0	0	0							0.99
1241	5	3075	6.6	6	6	4	0.909091	1	0.666667	33	1	1	7	8.5	37.5	8	4	330	2	MII	2PN	MAa	BDBB		4	4		1	1	0	0																		0.99
1242	5	3075	6.6	6	6	4	0.909091	1	0.666667	33	1	1	7	8.5	37.5	8	4	330	3	MII	2PN	6Aa	BHBB		4	4		1	1	0	0	2017.07.19	1	2	1	1		2	0										0.99
1243	5	3075	6.6	6	6	4	0.909091	1	0.666667	33	1	1	7	8.5	37.5	8	4	330	4	MII	2PN	8Aa	BHBB		4	4		1	1	0	0	2017.07.19				1													0.99
1244	5	3075	12	10	10	6	0.833333	1	0.6	33	1	1	8	6.5	34.5	2	1	331	1	MII	2PN	CM2	BDBB		4	4		3	0	1	0									0	0	0		2.81	5.31	7.93	47		1.6
1245	5	3075	12	10	10	6	0.833333	1	0.6	33	1	1	8	6.5	34.5	2	1	331	2	MII	2PN	8Cb	BHBA		3	1		3	0	1	0																		1.6
1246	5	3075	12	10	10	6	0.833333	1	0.6	33	1	1	8	6.5	34.5	2	1	331	3	MII	2PN	8Aa	BHBA		3	1		1	1	0	0	2017.08.08	1	1	1	1	1	1	0										1.6
1247	5	3075	12	10	10	6	0.833333	1	0.6	33	1	1	8	6.5	34.5	2	1	331	4	MII	2PN	8Cb	BHAA		1	1		2	0	0	1																		1.6
1248	5	2925	12	10	10	6	0.833333	1	0.6	33	1	1	8	6.5	34.5	2	1	331	7	MII	2PN	7Ca	BA	BHBB	4	4		2	0	0	1																		1.6
1249	5	2925	12	10	10	6	0.833333	1	0.6	33	1	1	8	6.5	34.5	2	1	331	8	MII	2PN	8Cb	CM	BHBB	4	4		3	0	1	0																		1.6
1250	5	2925	8.8	5	5	1	0.568182	1	0.2	44	2	2	7	7.5	36.5	6	3	332	1	MII	2PN	8Ca	BHBB		4	4		3	0	1	0									4	2	AA:2		5.87	6.96	26.6	45		0.97
1251	5	3375	9.9	9	7	3	0.909091	0.777778	0.428571	39	2	2	7	8.5	37.5	8	4	333	1	MII	(-)	8Ca	BA	BHBB	4	4		2	0	0	1									3	2♀	SA:1		5.73	11.1	6.87	22		1.06
1252	5	3375	9.9	9	7	3	0.909091	0.777778	0.428571	39	2	2	7	8.5	37.5	8	4	333	2	MII	2PN	8Aa	BA	BHBB	4	4		2	0	0	1																		1.06
1253	5	3375	9.9	9	7	3	0.909091	0.777778	0.428571	39	2	2	7	8.5	37.5	8	4	333	3	MII	2PN	MCa	BB	BHBB	4	4		2	0	0	1																		1.06
1254	4	3450	21	16	12	4	0.761905	0.75	0.333333	38	1	2	7	7.5	36.5	6	3	334	1	MII	2PN	6Cb	BB	BHBC	4	4		1	1	0	0									1	0	SA:1		2.68	6.74	11.93	35		2.38
1255	4	3450	21	16	12	4	0.761905	0.75	0.333333	38	1	2	7	7.5	36.5	6	3	334	2	MII	2PN	8Cb	BA	BHBBout	4	4		1	1	0	0											TWINS							2.38
1256	4	3450	21	16	12	4	0.761905	0.75	0.333333	38	1	2	7	7.5	36.5	6	3	334	3	MII	2PN	8Ab	BB	BDBA	3	1		2	0	0	1																		2.38
1257	4	3450	21	16	12	4	0.761905	0.75	0.333333	38	1	2	7	7.5	36.5	6	3	334	4	MII	2PN	7Cb	BB	BHBB	4	4		1	1	0	0	2017.06.29	1	1	0	0	0	0	0										2.38
1258	5	2700	16.5	15	10	5	0.909091	0.666667	0.5	33	1	1	7	9	38	9	5	335	1	MII	2PN	MCa	BHBB		4	4		3	0	1	0									1	0	SA:1		1.99	1.94	11.62	78	14.08	2.65
1259	5	2700	16.5	15	10	5	0.909091	0.666667	0.5	33	1	1	7	9	38	9	5	335	4	MII	2PN	8Aa	BB	BHAB	2	1		3	0	1	0																		2.65
1260	5	2700	16.5	15	10	5	0.909091	0.666667	0.5	33	1	1	7	9	38	9	5	335	5	MII	2PN	8Aa	BA	BHBB	4	4		1	1	0	0																		2.65
1261	4	2700	26.4	21	18	10	0.795455	0.857143	0.555556	30	1	1	7	5	34	1	1	336	1	MII	2PN	8Ca	BHBB		4	4		1	1	0	0	2017.06.27	1	1	1	1	1	1	0	2	2♀	SA:1		4.1	4.94	4.34	20		5.97
1262	4	2700	26.4	21	18	10	0.795455	0.857143	0.555556	30	1	1	7	5	34	1	1	336	2	MII	2PN	8Ca	BHBA		3	1		1	1	0	0																		5.97
1263	4	2700	26.4	21	18	10	0.795455	0.857143	0.555556	30	1	1	7	5	34	1	1	336	3	MII	2PN	8Cb	BHBB		4	4		2	0	0	1																		5.97
1264	4	2700	26.4	21	18	10	0.795455	0.857143	0.555556	30	1	1	7	5	34	1	1	336	4	MII	2PN	8Ca	BHAB		2	1		2	0	0	1																		5.97
1265	4	2700	26.4	21	18	10	0.795455	0.857143	0.555556	30	1	1	7	5	34	1	1	336	5	MII	2PN	MCb	BHBB		4	4		3	0	1	0																		5.97
1266	4	2700	26.4	21	18	10	0.795455	0.857143	0.555556	30	1	1	7	5	34	1	1	336	6	MII	2PN	8Aa	BHAB		2	1		3	0	1	0																		5.97
1267	4	2700	26.4	21	18	10	0.795455	0.857143	0.555556	30	1	1	7	5	34	1	1	336	7	MII	2PN	8Cb	BHBB		4	4		3	0	1	0																		5.97
1268	4	2700	26.4	21	18	10	0.795455	0.857143	0.555556	30	1	1	7	5	34	1	1	336	8	MII	2PN	8Ab	BHBB		4	4		2	0	0	1																		5.97
1269	4	2700	26.4	21	18	10	0.795455	0.857143	0.555556	30	1	1	7	5	34	1	1	336	9	MII	2PN	8Ca	BB	BHBA	3	1		2	0	0	1																		5.97
1270	4	2700	26.4	21	18	10	0.795455	0.857143	0.555556	30	1	1	7	5	34	1	1	336	10	MII	2PN	8Aa	BA	BHBAout	3	1		1	1	0	0																		5.97
1271	5	3450	5.5	4	3	1	0.727273	0.75	0.333333	42	2	2	7	6.5	35.5	4	2	337	1	MII	2PN	8Aa	BA	BHBB	4	4		2	0	0	1									2	1♂	SA:1		0.36	3.34	19.31	19		1.59
1272	5	2100	8.8	8	5	3	0.909091	0.625	0.6	37	1	1	7	8	37	7	4	338	1	MII	2PN	8Cb	BHBB		4	4		3	0	1	0									1	2♀	0		1.34	5.96	10.24	22		0.72
1273	5	2100	8.8	8	5	3	0.909091	0.625	0.6	37	1	1	7	8	37	7	4	338	2	MII	2PN	8Ca	BB	BHBBout	4	4		2	0	0	1										TWINS								0.72
1274	5	2100	8.8	8	5	3	0.909091	0.625	0.6	37	1	1	7	8	37	7	4	338	3	MII	2PN	8Aa	BB	BHBBout	4	4		2	0	0	1																		0.72
1275	5	3450	12.1	7	7	4	0.578512	1	0.571429	34	1	1	7	7	36	5	3	339	1	MII	2PN	8Ca	BHBB		4	4		3	0	1	0									1	1♀	0		2.13	1.54	9.81	48		1.64
1276	5	3450	12.1	7	7	4	0.578512	1	0.571429	34	1	1	7	7	36	5	3	339	2	MII	2PN	8Ca	BHAB		2	1		3	0	1	0																		1.64
1277	5	3450	12.1	7	7	4	0.578512	1	0.571429	34	1	1	7	7	36	5	3	339	3	MII	2PN	8Ca	BHBB		4	4		3	0	1	0																		1.64
1278	5	3450	12.1	7	7	4	0.578512	1	0.571429	34	1	1	7	7	36	5	3	339	4	MII	2Aa	MCa	BHBB		4	4		1	1	0	0	2017.07.03	1	1	1			1	0										1.64
1279	5	3300	17.6	15	14	7	0.852273	0.933333	0.5	36	1	1	7	7.5	36.5	6	3	340	1	MII	2PN	8Ab	BHAB		2	1		2	0	0	1									1	1♂	0		6.84	8.62	17.61	24		3.92
1280	5	3300	17.6	15	14	7	0.852273	0.933333	0.5	36	1	1	7	7.5	36.5	6	3	340	2	MII	2PN	MAb	BHBB		4	4		2	0	0	1																		3.92
1281	5	3300	17.6	15	14	7	0.852273	0.933333	0.5	36	1	1	7	7.5	36.5	6	3	340	3	MII	2PN	8Ab	BHAB		2	1		3	0	1	0																		3.92
1282	5	3300	17.6	15	14	7	0.852273	0.933333	0.5	36	1	1	7	7.5	36.5	6	3	340	4	MII	2PN	8Cb	BHBB		4	4		1	1	0	0	2017.08.04	1	1	1	1	1	1	0										3.92
1283	5	3300	17.6	15	14	7	0.852273	0.933333	0.5	36	1	1	7	7.5	36.5	6	3	340	5	MII	2PN	MCb	BHBB		4	4		1	1	0	0																		3.92
1284	5	3300	17.6	15	14	7	0.852273	0.933333	0.5	36	1	1	7	7.5	36.5	6	3	340	6	MII	2PN	MAb	BHBB		4	4		1	1	0	0																		3.92
1285	5	3300	17.6	15	14	7	0.852273	0.933333	0.5	36	1	1	7	7.5	36.5	6	3	340	7	MII	2PN	8Ca	BHBB		4	4		1	1	0	0																		3.92
1286	5	3600	12.1	11	9	7	0.909091	0.818182	0.777778	36	1	1	7	7	36	5	3	341	1	MII	2PN	MAa	BHBA		3	1		2	0	0	1									1	0	EA:1		5.67	7.7	7.97	26		2.95
1287	5	3600	12.1	11	9	7	0.909091	0.818182	0.777778	36	1	1	7	7	36	5	3	341	2	MII	2PN	8Aa	BDBB		4	4		1	1	0	0	2017.08.31	1	1	1	1	1	1	0										2.95
1288	5	3600	12.1	11	9	7	0.909091	0.818182	0.777778	36	1	1	7	7	36	5	3	341	3	MII	2PN	MAb	BHBB		4	4		2	0	0	1																		2.95
1289	5	3600	12.1	11	9	7	0.909091	0.818182	0.777778	36	1	1	7	7	36	5	3	341	4	MII	2PN	MAa	BHBB		4	4		3	0	1	0																		2.95
1290	5	3600	12.1	11	9	7	0.909091	0.818182	0.777778	36	1	1	7	7	36	5	3	341	5	MII	2PN	8Aa	BHAB		2	1		3	0	1	0																		2.95
1291	5	3600	12.1	11	9	7	0.909091	0.818182	0.777778	36	1	1	7	7	36	5	3	341	6	MII	2PN	8Aa	BA	BHBB	4	4		2	0	0	1																		2.95
1292	5	3600	12.1	11	9	7	0.909091	0.818182	0.777778	36	1	1	7	7	36	5	3	341	7	MII	2PN	8Aa	BB	BHBB	4	4		2	0	0	1																		2.95
1293	4	2325	34.1	24	14	10	0.703812	0.583333	0.714286	25	1	1	7	7.5	36.5	6	3	342	1	MII	2PN	MCb	BHBB		4	4		1	1	0	0	2017.06.28	1	1	1	1	1	1	0	1	0	AA:1		6.63	9.31	4.92	23		5.78
1294	4	2325	34.1	24	14	10	0.703812	0.583333	0.714286	25	1	1	7	7.5	36.5	6	3	342	2	MII	2PN	8Ca	BDBB		4	4		2	0	0	1																		5.78
1295	4	2325	34.1	24	14	10	0.703812	0.583333	0.714286	25	1	1	7	7.5	36.5	6	3	342	3	MII	2PN	MAa	BHBB		4	4		3	0	1	0																		5.78
1296	4	2325	34.1	24	14	10	0.703812	0.583333	0.714286	25	1	1	7	7.5	36.5	6	3	342	4	MII	2PN	8Aa	BHBB		4	4		3	0	1	0																		5.78
1297	4	2325	34.1	24	14	10	0.703812	0.583333	0.714286	25	1	1	7	7.5	36.5	6	3	342	5	MII	2PN	8Aa	BHBC		4	4		2	0	0	1																		5.78
1298	4	2325	34.1	24	14	10	0.703812	0.583333	0.714286	25	1	1	7	7.5	36.5	6	3	342	6	MII	2PN	MCb	BHBC		4	4		1	1	0	0																		5.78
1299	4	2325	34.1	24	14	10	0.703812	0.583333	0.714286	25	1	1	7	7.5	36.5	6	3	342	7	MII	2PN	8Ab	BHBC		4	4		2	0	0	1																		5.78
1300	4	2325	34.1	24	14	10	0.703812	0.583333	0.714286	25	1	1	7	7.5	36.5	6	3	342	8	MII	2PN	8Aa	BHBB		4	4		3	0	1	0																		5.78
1301	4	3525	21	20	18	3	0.952381	0.9	0.166667	36	1	1	7	8.5	37.5	8	4	343	1	MII	2PN	CM1	BDAB		2	1		1	1	0	0	2017.07.22	1	1	0	0	0	0	0	2	0	SA:2		0.82	1.58	14	143	10.99	4.11
1302	4	3525	21	20	18	3	0.952381	0.9	0.166667	36	1	1	7	8.5	37.5	8	4	343	2	MII	2PN	CM2	BHBB		4	4		2	0	0	1																		4.11
1303	4	3525	21	20	18	3	0.952381	0.9	0.166667	36	1	1	7	8.5	37.5	8	4	343	3	MII	(-)	CM2	BHAB		2	1		1	1	0	0	2017.10.04	1	1	1	1	1	1	0										4.11
1304	5	3525	15.4	9	9	2	0.584416	1	0.222222	40	2	2	7	7.5	36.5	6	3	344	1	MII	2PN	MCb	BHBB		4	4		3	0	1	0									1	0	AA:1		8.86	5.59	14.31	41		5.25
1305	5	3525	15.4	9	9	2	0.584416	1	0.222222	40	2	2	7	7.5	36.5	6	3	344	2	MII	2PN	MCb	BHBB		4	4		2	0	0	1																		5.25
1306	5	3525	12.1	5	2	1	0.413223	0.4	0.5	41	2	2	7	6	35	3	2	345	1	MII	2PN	2Ca	BCCC	BHBBout	4	4		1	1	0	0	2017.07.04	1	1	1	1	1	1	0	1	1♂	0		5.63	7.89		22	0.59	5.55
1307	5	3525	13.2	9	5	2	0.681818	0.555556	0.4	41	2	2	7	6.5	35.5	4	2	346	1	MII	2PN	7Cc	BB	BHBBout	4	4		2	0	0	1									0	0	0		1.96	4.06	22.06	24		2.89
1308	5	3525	13.2	9	5	2	0.681818	0.555556	0.4	41	2	2	7	6.5	35.5	4	2	346	2	MII	(-)	MAa	BB	BHBB	4	4		2	0	0	1																		2.89
1309	5	3525	9.9	9	9	3	0.909091	1	0.333333	42	2	2	7	9.5	38.5	10	5	347	1	MII	2PN	8Aa	BHBB		4	4		1	1	0	0									4	0	SA:2		3.11	9.54	18.05	13		1.38
1310	5	3525	9.9	9	9	3	0.909091	1	0.333333	42	2	2	7	9.5	38.5	10	5	347	2	MII	2PN	6Cb	BHBB		4	4		2	0	0	1											AA:2							1.38
1311	5	3525	9.9	9	9	3	0.909091	1	0.333333	42	2	2	7	9.5	38.5	10	5	347	3	MII	2PN	4Ab	BB	BHBB	4	4		2	0	0	1																		1.38
1312	5	2850	11	9	6	9	0.818182	0.666667	1.5	29	1	1	7	7.5	36.5	6	3	348	1	MII	2PN	8Aa	BDBB		4	4		3	0	1	0									3	2♀	AA:1		3	4.5	10.94	42		7.7
1313	5	2850	11	9	6	9	0.818182	0.666667	1.5	29	1	1	7	7.5	36.5	6	3	348	2	MII	2PN	7Cb	BHBB		4	4		2	0	0	1																		7.7
1314	5	2850	11	9	6	9	0.818182	0.666667	1.5	29	1	1	7	7.5	36.5	6	3	348	3	MII	2PN	8Aa	BHBB		4	4		2	0	0	1	2017.10.06	1	1	1			1	0										7.7
1315	5	2850	11	9	6	9	0.818182	0.666667	1.5	29	1	1	7	7.5	36.5	6	3	348	4	MII	2PN	5Cb	BDBB		4	4		2	0	0	1																		7.7
1316	5	2850	11	9	6	9	0.818182	0.666667	1.5	29	1	1	7	7.5	36.5	6	3	348	5	MII	2PN	7Ca	BDBB		4	4		3	0	1	0																		7.7
1317	5	2850	11	9	6	9	0.818182	0.666667	1.5	29	1	1	7	7.5	36.5	6	3	348	6	MII	2PN	8Ca	BB	BHBB	4	4		3	0	1	0	2017.08.02	1	1	0	0	0	0	0										7.7
1318	5	2850	11	9	6	9	0.818182	0.666667	1.5	29	1	1	7	7.5	36.5	6	3	348	7	MII	2PN	6Cb	BCCC	BHBB	4	4		3	0	1	0																		7.7
1319	5	2850	11	9	6	9	0.818182	0.666667	1.5	29	1	1	7	7.5	36.5	6	3	348	8	MII	2PN	8Cb	BB	BHBB	4	4		3	0	1	0																		7.7
1320	5	2850	11	9	6	9	0.818182	0.666667	1.5	29	1	1	7	7.5	36.5	6	3	348	9	MII	2PN	MCb	BA	BHBBout	4	4		2	0	0	1																		7.7
1321	5	3375	14.3	7	5	3	0.48951	0.714286	0.6	33	1	1	7	7.5	36.5	6	3	349	1	MII	(-)	8Cb	BHBB		4	4		1	1	0	0	2017.08.05	1	1	0	0	0	0	0	0	0	0		5.61	5.94	12.1	38		4.38
1322	5	3375	14.3	7	5	3	0.48951	0.714286	0.6	33	1	1	7	7.5	36.5	6	3	349	2	MII	(-)	8Ab	BDBB		4	4		1	1	0	0	2017.10.19	1	1	0	0	0	0	0										4.38
1323	5	3375	14.3	7	5	3	0.48951	0.714286	0.6	33	1	1	7	7.5	36.5	6	3	349	3	MII	2PN	8Aa	BB	BHBB	4	4		1	1	0	0	2017.06.09	1	1	0	0	0	0	0										4.38
1324	5	3375	5	4	2	1	0.8	0.5	0.5	46	2	2	7	6.5	35.5	4	2	350	1	MII	2PN	MCa	BB	BHBB	4	4		2	0	0	1									0	1♂	0		2.57	6.44	22.16	22		1.52
1325	5	3375	8.8	6	5	2	0.681818	0.833333	0.4	35	1	1	7	8	37	7	4	351	1	MII	2PN	MCb	BDBB		4	4		1	1	0	0	2017.11.08	1	1	0			0	0	3	1	SA:2		4.08	3.54	17.62	44		4.35
1326	5	3375	8.8	6	5	2	0.681818	0.833333	0.4	35	1	1	7	8	37	7	4	351	2	MII	2PN	5Ca	BB	BHBB	4	4		1	1	0	0	2018.01.17	1	1	1			1	0										4.35
1327	5	3375	17.6	13	13	7	0.738636	1	0.538462	30	1	1	7	8.5	37.5	8	4	352	1	MII	2PN	8Ab	BDBB		4	4		3	0	1	0									1	1	0		6.35	10.37	2.43	28		1.06
1328	5	3375	17.6	13	13	7	0.738636	1	0.538462	30	1	1	7	8.5	37.5	8	4	352	2	MII	2PN	8Cb	BDAB		2	1		1	1	0	0										TWIN_♀								1.06
1329	5	3375	17.6	13	13	7	0.738636	1	0.538462	30	1	1	7	8.5	37.5	8	4	352	3	MII	2PN	8Aa	BDAB		2	1		1	1	0	0	2018.03.16	1	1	1			1	0										1.06
1330	5	3375	17.6	13	13	7	0.738636	1	0.538462	30	1	1	7	8.5	37.5	8	4	352	4	MII	2PN	8Aa	BDBC		4	4		3	0	1	0																		1.06
1331	5	3375	17.6	13	13	7	0.738636	1	0.538462	30	1	1	7	8.5	37.5	8	4	352	5	MII	2PN	8Ab	BB	BHBB	4	4		3	0	1	0																		1.06
1332	5	3375	17.6	13	13	7	0.738636	1	0.538462	30	1	1	7	8.5	37.5	8	4	352	6	MII	2PN	MCb	BB	BHBBout	4	4		3	0	1	0																		1.06
1333	5	3375	17.6	13	13	7	0.738636	1	0.538462	30	1	1	7	8.5	37.5	8	4	352	7	MII	2PN	8Ab	BA	BHBBout	4	4		3	0	1	0																		1.06
1334	5	3375	7.7	6	6	3	0.779221	1	0.5	40	2	2	8	6	34	1	1	353	1	MII	2PN	8Cb	BHBB		4	4		2	0	0	1									4	2♀	SA:1		8.44	8.17	12.36	14		7.27
1335	5	3375	7.7	6	6	3	0.779221	1	0.5	40	2	2	8	6	34	1	1	353	2	MII	2PN	CM	BHBB		4	4		2	0	0	1										1♂								7.27
1336	5	3375	7.7	6	6	3	0.779221	1	0.5	40	2	2	8	6	34	1	1	353	3	MII	2PN	8Ca	BB	BHBC	4	4		1	1	0	0																		7.27
1337	5	2850	5	4	4	1	0.8	1	0.25	45	2	2	7	6.5	35.5	4	2	354	1	MII	2PN	8Cb	BHBA		3	1		2	0	0	1									1	0	SA:1		2.71	4.71	4.24	59		1.45
1338	5	2850	8	8	6	4	1	0.75	0.666667	39	2	2	7	6.5	35.5	4	2	355	1	MII	2PN	8Ab	BHBB		4	4		3	0	1	0									6	3♀	AA:2		0.57	2.06	10.6	84		1.07
1339	5	2850	8	8	6	4	1	0.75	0.666667	39	2	2	7	6.5	35.5	4	2	355	2	MII	2PN	8Aa	BA	BHBB	4	4		1	1	0	0										1♂_DEATH								1.07
1340	5	2850	8	8	6	4	1	0.75	0.666667	39	2	2	7	6.5	35.5	4	2	355	3	MII	2PN	6Ab	BA	BHBC	4	4		2	0	0	1																		1.07
1341	5	2850	8	8	6	4	1	0.75	0.666667	39	2	2	7	6.5	35.5	4	2	355	4	MII	2PN	8Aa	CM1	BHBC	4	4		1	1	0	0																		1.07
1342	5	2550	9.9	7	6	4	0.707071	0.857143	0.666667	32	1	1	7	8.5	37.5	8	4	356	1	MII	2PN	8Cb	BHBB		4	4		3	0	1	0									2	0	AA:1		5.24	9.15	8.83	23		1.88
1343	5	2550	9.9	7	6	4	0.707071	0.857143	0.666667	32	1	1	7	8.5	37.5	8	4	356	2	MII	2PN	MCb	BHBC		4	4		3	0	1	0											SA:1							1.88
1344	5	2550	9.9	7	6	4	0.707071	0.857143	0.666667	32	1	1	7	8.5	37.5	8	4	356	3	MII	2PN	7Cc	BHBB		4	4		1	1	0	0																		1.88
1345	5	2550	9.9	7	6	4	0.707071	0.857143	0.666667	32	1	1	7	8.5	37.5	8	4	356	4	MII	2PN	8Aa	BHBB		4	4		1	1	0	0	2018.01.05	1	1	0			0	0										1.88
1346	5	2325	17.6	14	13	9	0.795455	0.928571	0.692308	37	1	1	7	7.5	36.5	6	3	357	1	MII	2PN	MAa	BHAB		2	1		2	0	0	1									1	0	SA:1		3.11	6.95	16.6	29		7.47
1347	5	2325	17.6	14	13	9	0.795455	0.928571	0.692308	37	1	1	7	7.5	36.5	6	3	357	2	MII	2PN	7Ca	BHBC		4	4		3	0	1	0	2017.08.16	1	2	0			0	0										7.47
1348	5	2325	17.6	14	13	9	0.795455	0.928571	0.692308	37	1	1	7	7.5	36.5	6	3	357	3	MII	2PN	7Ca	BHBB		4	4		1	1	0	0																		7.47
1349	5	2325	17.6	14	13	9	0.795455	0.928571	0.692308	37	1	1	7	7.5	36.5	6	3	357	4	MII	2PN	CM2	BHBB		4	4		3	0	1	0																		7.47
1350	5	2325	17.6	14	13	9	0.795455	0.928571	0.692308	37	1	1	7	7.5	36.5	6	3	357	5	MII	2PN	MCa	BHBB		4	4		1	1	0	0	2017.08.16																	7.47
1351	5	2325	17.6	14	13	9	0.795455	0.928571	0.692308	37	1	1	7	7.5	36.5	6	3	357	6	MII	2PN	MCb	BHBB		4	4		1	1	0	0	2018.03.17	1	1	0			0	0										7.47
1352	5	2325	17.6	14	13	9	0.795455	0.928571	0.692308	37	1	1	7	7.5	36.5	6	3	357	7	MII	2PN	8Aa	BHBB		4	4		2	0	0	1																		7.47
1353	5	2325	17.6	14	13	9	0.795455	0.928571	0.692308	37	1	1	7	7.5	36.5	6	3	357	8	MII	2PN	8Ca	BHBB		4	4		2	0	0	1																		7.47
1354	4	2325	22	17	10	4	0.772727	0.588235	0.4	39	2	2	7	7	36	5	3	358	1	MII	2PN	7Ca	BHBB		4	4		1	1	0	0	2017.08.18	1	1	1	1	1	1	0	3	1	SA:2		7.51	5.71	10.14	25		7.92
1355	4	2325	22	17	10	4	0.772727	0.588235	0.4	39	2	2	7	7	36	5	3	358	2	MII	2PN	8Aa	BHAB		2	1		3	0	1	0																		7.92
1356	4	2325	22	17	10	4	0.772727	0.588235	0.4	39	2	2	7	7	36	5	3	358	3	MII	2PN	7Cb	BHBB		4	4		1	1	0	0																		7.92
1357	4	2325	22	17	10	4	0.772727	0.588235	0.4	39	2	2	7	7	36	5	3	358	4	MII	2PN	8Ca	BDBB		4	4		2	0	0	1																		7.92
1358	5	2325	14.3	9	5	2	0.629371	0.555556	0.4	39	2	2	7	6.5	35.5	4	2	359	1	MII	2PN	MAa	BHBC		4	4		2	0	0	1									7	3	SA:4							5.07
1359	5	2325	14.3	9	5	2	0.629371	0.555556	0.4	39	2	2	7	6.5	35.5	4	2	359	2	MII	2PN	8Aa	BA	BHBB	4	4		1	1	0	0																		5.07
1360	5	3225	5	4	1	1	0.8	0.25	1	41	2	2	7	5	34	1	1	360	1	MII	2PN	6Cb	BDBB		4	4		2	0	0	1									5	1♂	SA:4							0.8
1361	5	3225	16.5	11	6	5	0.666667	0.545455	0.833333	33	1	1	9	9	36	5	3	361	1	MII	2PN	8Ca	BHAB		2	1		1	1	0	0																		0.99
1362	5	3225	16.5	11	6	5	0.666667	0.545455	0.833333	33	1	1	9	9	36	5	3	361	2	MII	2PN	MCa	BHBB		4	4		1	1	0	0																		0.99
1363	5	3225	16.5	11	6	5	0.666667	0.545455	0.833333	33	1	1	9	9	36	5	3	361	3	MII	2PN	8Aa	BHBB		4	4		1	1	0	0																		0.99
1364	5	3225	16.5	11	6	5	0.666667	0.545455	0.833333	33	1	1	9	9	36	5	3	361	4	MII	2PN	8Aa	CM3	BHBB	4	4		1	1	0	0																		0.99
1365	5	3225	16.5	11	6	5	0.666667	0.545455	0.833333	33	1	1	9	9	36	5	3	361	5	MII	2PN	8Aa	BB	BHBB	4	4		2	0	0	1																		0.99
1366	5	3225	5	4	2	1	0.8	0.5	0.5	39	2	2	7	6	35	3	2	362	1	MII	2PN	8Aa	BB	BHBB	4	4		2	0	0	1									1	0	SA:1		2.99	3.36	16.55	71	21.24	1.59
1367	5	3450	10	8	6	1	0.8	0.75	0.166667	44	2	2	7	5.5	34.5	2	1	363	1	MII	2PN	7Ab	BA	BDBC	4	4		2	0	0	1									2	1♀	SA:1		6.94	4.83	11.99	59		0.5
1368	5	3450	12	6	6	1	0.5	1	0.166667	41	2	2	7	8	37	7	4	364	1	MII	2PN	6Cc	BCCC	BHCBout	4	4		2	0	0	1									2	2♀	0		5.48	6.11	9.04	16		4.78
1369	5	3450	17	13	4	2	0.764706	0.307692	0.5	39	2	2	7	6	35	3	2	365	1	MII	2PN	8Ab	BHBB		4	4		2	0	0	1									0	0	0		3.57	5.35	12.93	52		4.98
1370	5	3450	17	13	4	2	0.764706	0.307692	0.5	39	2	2	7	6	35	3	2	365	2	MII	2PN	8Cb	BB	BHBB	4	4		2	0	0	1																		4.98
1371	5	3450	5.5	4	3	1	0.727273	0.75	0.333333	43	2	2	7	8.5	37.5	8	4	366	1	MII	2PN	MCa	BHBB		4	4		1	1	0	0									0	0	0		2.83	7.04	8.47	21		0.63
1372	5	2325	17.6	14	13	6	0.795455	0.928571	0.461538	36	1	1	7	8	37	7	4	367	1	MII	2PN	MCa	BHBB		4	4		1	1	0	0	2017.07.20	1	1	1	1	1	1	0	1	0	SA:1		2.43	7.04	9.95	17		3.18
1373	5	2325	17.6	14	13	6	0.795455	0.928571	0.461538	36	1	1	7	8	37	7	4	367	2	MII	2PN	8Aa	BHBB		4	4		2	0	0	1																		3.18
1374	5	2325	17.6	14	13	6	0.795455	0.928571	0.461538	36	1	1	7	8	37	7	4	367	3	MII	2PN	CM2	BHBB		4	4		3	0	1	0																		3.18
1375	5	2325	17.6	14	13	6	0.795455	0.928571	0.461538	36	1	1	7	8	37	7	4	367	4	MII	2PN	8Ca	BHBB		4	4		1	1	0	0																		3.18
1376	5	2325	17.6	14	13	6	0.795455	0.928571	0.461538	36	1	1	7	8	37	7	4	367	5	MII	2PN	8Aa	BA	BHBB	4	4		2	0	0	1																		3.18
1377	5	2325	17.6	14	13	6	0.795455	0.928571	0.461538	36	1	1	7	8	37	7	4	367	6	MII	2PN	8Aa	BA	BHBB	4	4		2	0	0	1																		3.18
1378	5	3375	5	4	1	1	0.8	0.25	1	39	2	2	7	7	36	5	3	368	1	MII	2PN	7Cb	BHBB		4	4		2	0	0	1									3	2♀	SA:1		5.73	11.1	6.87	22		1.06
1379	4	3375	23	22	8	4	0.956522	0.363636	0.5	36	1	1	7	8	37	7	4	369	1	MII	2PN	MCa	BHCC		4	4		2	0	0	1									2	0	SA:2		0.82	1.58	14	143	10.99	4.11
1380	4	3375	23	22	8	4	0.956522	0.363636	0.5	36	1	1	7	8	37	7	4	369	2	MII	2PN	CM2	BHCB		4	4		3	0	1	0																		4.11
1381	4	3375	23	22	8	4	0.956522	0.363636	0.5	36	1	1	7	8	37	7	4	369	3	MII	2PN	8Aa	BHAB		2	1		1	1	0	0	2017.10.04	1	1	1			1	0										4.11
1382	4	3375	23	22	8	4	0.956522	0.363636	0.5	36	1	1	7	8	37	7	4	369	4	MII	2PN	8Ca	BA	BHBC	4	4		1	1	0	0	2017.08.25	1	1	0	0	0	0	0										4.11
1383	5	3375	12.1	11	10	5	0.909091	0.909091	0.5	33	1	1	7	8.5	37.5	8	4	370	1	MII	2PN	8Cb	BHBB		4	4		2	0	0	1									1	0	SA:1		5.03	13.74	14.55	31		2.04
1384	5	3375	12.1	11	10	5	0.909091	0.909091	0.5	33	1	1	7	8.5	37.5	8	4	370	2	MII	2PN	MCa	BHBB		4	4		1	1	0	0																		2.04
1385	5	3375	12.1	11	10	5	0.909091	0.909091	0.5	33	1	1	7	8.5	37.5	8	4	370	3	MII	2PN	8Ab	BHBB		4	4		1	1	0	0	2017.08.23	1	2	0			0	0										2.04
1386	5	3375	12.1	11	10	5	0.909091	0.909091	0.5	33	1	1	7	8.5	37.5	8	4	370	5	MII	2PN	MCa	BB	BHBB	4	4		1	1	0	0	2017.08.23																	2.04
1387	5	4125	18	18	14	6	1	0.777778	0.428571	39	2	2	7	6.5	35.5	4	2	371	1	MII	2PN	8Aa	BHBA		3	1		1	1	0	0	2018.01.29	1	1	0	0	0	0	0	1	2♀	0		3.78	7.57	7.5	15		2.15
1388	5	4125	18	18	14	6	1	0.777778	0.428571	39	2	2	7	6.5	35.5	4	2	371	2	MII	2PN	MCb	BHBB		4	4		1	1	0	0	2017.12.27	1	1	0	0	0	0	0		TWINS								2.15
1389	5	4125	18	18	14	6	1	0.777778	0.428571	39	2	2	7	6.5	35.5	4	2	371	3	MII	2PN	8Ab	BB	BHBB	4	4		1	1	0	0																		2.15
1390	5	4125	18	18	14	6	1	0.777778	0.428571	39	2	2	7	6.5	35.5	4	2	371	4	MII	2PN	8Aa	BB	BHCB	4	4		2	0	0	1																		2.15
1391	5	2325	15.4	10	8	3	0.649351	0.8	0.375	28	1	1	7	7.5	36.5	6	3	372	1	MII	2PN	MAa	BHBB		4	4		1	1	0	0	2017.09.13	1	1	1	1	1	1	0	3	2♀	AA:1		7.1	5.05	4.9	11		4.62
1392	5	2325	15.4	10	8	3	0.649351	0.8	0.375	28	1	1	7	7.5	36.5	6	3	372	2	MII	2PN	MCa	BHBB		4	4		3	0	1	0																		4.62
1393	5	2325	15.4	10	8	3	0.649351	0.8	0.375	28	1	1	7	7.5	36.5	6	3	372	3	MII	2PN	MCa	BHBB		4	4		1	1	0	0																		4.62
1394	5	2325	11	9	9	2	0.818182	1	0.222222	28	1	1	7	7.5	36.5	6	3	373	1	MII	2PN	7Cb	BA	BHAB	2	1		2	0	0	1									2	2♀	0		16.71	8.11	4.78	26		9.96
1395	5	2325	11	9	9	2	0.818182	1	0.222222	28	1	1	7	7.5	36.5	6	3	373	2	MII	2PN	6Ca	8Ca	BHCC	4	4		2	0	0	1																		9.96
1396	5	2850	6.6	6	4	2	0.909091	0.666667	0.5	39	2	2	7	8	37	7	4	374	1	MII	2PN	8Cb	BB	BHBB	4	4		1	1	0	0	2017.12.20	1	1	0			0	0	0	0	0		2.84	10.54	17.51	15	0.27	1.05
1397	5	2850	6.6	6	4	2	0.909091	0.666667	0.5	39	2	2	7	8	37	7	4	374	2	MII	2PN	8Ca	BB	BHBB	4	4		2	0	0	1																		1.05
1398	4	4500	22	20	13	1	0.909091	0.65	0.0769231	43	2	2	7	5.5	34.5	2	1	375	1	MII	2PN	7Cb	BDAB		2	1		2	0	0	1									0	0	0		42.15	14.24	19.94	166	1.17	12
1399	5	3750	9.9	9	8	1	0.909091	0.888889	0.125	36	1	1	7	7.5	36.5	6	3	376	1	MII	2PN	6Cb	BHBB		4	4		3	0	1	0	2017.10.18	1	1	0	0	0	0	0	2	0	AA:2		2.93	9.14	12.26	45		1.73
1400	5	3075	18	18	11	6	1	0.611111	0.545455	31	1	1	7	8	37	7	4	377	1	MII	2PN	8Aa	BHBB		4	4		2	0	0	1									1	1♂	0		7.19	6.94	14.35	40		5.16
1401	5	3075	18	18	11	6	1	0.611111	0.545455	31	1	1	7	8	37	7	4	377	2	MII	2PN	MCa	BHBB		4	4		3	0	1	0																		5.16
1402	5	3075	18	18	11	6	1	0.611111	0.545455	31	1	1	7	8	37	7	4	377	3	MII	2Ca	MAb	BHBB		4	4		1	1	0	0	2017.10.25	1	1	1			1	0										5.16
1403	5	3075	18	18	11	6	1	0.611111	0.545455	31	1	1	7	8	37	7	4	377	4	MII	1PN	MCa	BA	BHBB	4	4		1	1	0	0																		5.16
1404	5	3000	9.9	8	6	5	0.808081	0.75	0.833333	37	1	1	7	8.5	37.5	8	4	378	1	MII	2PN	MCa	BHAB		2	1		1	1	0	0	2017.09.08	1	1	0	0	0	0	0	2	1♀	SA:1		2.21	2.27	7.6	144	32.29	3.71
1405	5	3000	9.9	8	6	5	0.808081	0.75	0.833333	37	1	1	7	8.5	37.5	8	4	378	2	MII	2PN	8Aa	BHBB		4	4		2	0	0	1																		3.71
1406	5	3000	9.9	8	6	5	0.808081	0.75	0.833333	37	1	1	7	8.5	37.5	8	4	378	3	MII	2PN	8Ab	BHBB		4	4		1	1	0	0	2018.01.15	1	1	1			1	0										3.71
1407	5	3000	9.9	8	6	5	0.808081	0.75	0.833333	37	1	1	7	8.5	37.5	8	4	378	4	MII	2PN	8Ab	BHBB		4	4		1	1	0	0																		3.71
1408	5	3000	9.9	8	6	5	0.808081	0.75	0.833333	37	1	1	7	8.5	37.5	8	4	378	5	MII	2PN	8Aa	BHBB		4	4		3	0	1	0																		3.71
1409	5	3375	17.6	15	12	8	0.852273	0.8	0.666667	36	1	1	7	7	36	5	3	379	1	MII	2PN	8Ab	BHAB		2	1		3	0	1	0									2	0	AA:1		13	5.76	7.8	88	13.44	5.23
1410	5	3375	17.6	15	12	8	0.852273	0.8	0.666667	36	1	1	7	7	36	5	3	379	2	MII	2PN	8Aa	BHBB		4	4		2	0	0	1											SA:1							5.23
1411	5	3375	17.6	15	12	8	0.852273	0.8	0.666667	36	1	1	7	7	36	5	3	379	3	MII	2PN	8Ab	BHBB		4	4		2	0	0	1																		5.23
1412	5	3375	17.6	15	12	8	0.852273	0.8	0.666667	36	1	1	7	7	36	5	3	379	4	MII	2PN	MCb	BHBB		4	4		3	0	1	0																		5.23
1413	5	3375	17.6	15	12	8	0.852273	0.8	0.666667	36	1	1	7	7	36	5	3	379	5	MII	2PN	MCb	BHBB		4	4		1	1	0	0	2017.08.04	1	2	0	0		0	0										5.23
1414	5	3375	17.6	15	12	8	0.852273	0.8	0.666667	36	1	1	7	7	36	5	3	379	6	MII	2PN	8Aa	BHAB		2	1		1	1	0	0	2017.08.04				0													5.23
1415	5	3375	17.6	15	12	8	0.852273	0.8	0.666667	36	1	1	7	7	36	5	3	379	7	MII	2PN	8Aa	BHAB		2	1		1	1	0	0																		5.23
1416	5	3375	17.6	15	12	8	0.852273	0.8	0.666667	36	1	1	7	7	36	5	3	379	8	MII	2PN	8Ab	BHBA		3	1		2	0	0	1																		5.23
1417	4	3375	23	21	17	8	0.913043	0.809524	0.470588	37	1	1	7	7.5	36.5	6	3	380	1	MII	2PN	MAa	BHBB		4	4		2	0	0	1									1	0	SA:1		9.69	9.34	3.87	44	0.17	7.85
1418	4	3375	23	21	17	8	0.913043	0.809524	0.470588	37	1	1	7	7.5	36.5	6	3	380	2	MII	2PN	MCb	BHBB		4	4		1	1	0	0	2017.09.18	1	1	0	0	0	0	0										7.85
1419	4	3375	23	21	17	8	0.913043	0.809524	0.470588	37	1	1	7	7.5	36.5	6	3	380	3	MII	2PN	MCa	BHAB		2	1		1	1	0	0	2018.03.14	1	1	1			1	0										7.85
1420	4	3375	23	21	17	8	0.913043	0.809524	0.470588	37	1	1	7	7.5	36.5	6	3	380	4	MII	2PN	8Aa	BHAB		2	1		2	0	0	1																		7.85
1421	4	3375	23	21	17	8	0.913043	0.809524	0.470588	37	1	1	7	7.5	36.5	6	3	380	5	MII	2PN	MAa	BHBB		4	4		1	1	0	0																		7.85
1422	4	3375	23	21	17	8	0.913043	0.809524	0.470588	37	1	1	7	7.5	36.5	6	3	380	6	MII	2PN	8Aa	BHBB		4	4		1	1	0	0																		7.85
1423	4	3375	23	21	17	8	0.913043	0.809524	0.470588	37	1	1	7	7.5	36.5	6	3	380	7	MII	2PN	8Aa	BHBB		4	4		2	0	0	1																		7.85
1424	4	3375	23	21	17	8	0.913043	0.809524	0.470588	37	1	1	7	7.5	36.5	6	3	380	8	MII	2PN	MAa	BA	BHBBout	4	4		3	0	1	0																		7.85
1425	5	3375	5	4	2	1	0.8	0.5	0.5	37	1	1	7	6.5	35.5	4	2	381	1	MII	2PN	8Cb	BHBC		4	4		3	0	1	0	2018.01.26	1	1	1			1	0	1	1	0		2.46	4.55	7.73	42		2.22
1426	5	2775	12.1	9	5	3	0.743802	0.555556	0.6	31	1	1	7	7	36	5	3	382	1	MII	2PN	CM2	BHBB		4	4		3	0	1	0	2017.08.10	1	1	1	1	1	2	0	1	0	EA:1		0.8	2.87		16		2.51
1427	5	2775	12.1	9	5	3	0.743802	0.555556	0.6	31	1	1	7	7	36	5	3	382	2	MII	2PN	8Aa	BB	BHBBout	4	4		3	0	1	0																		2.51
1428	5	2775	12.1	9	5	3	0.743802	0.555556	0.6	31	1	1	7	7	36	5	3	382	3	MII	2PN	7Ca	BB	BHBB	4	4		2	0	0	1																		2.51
1429	5	2775	7.7	6	5	1	0.779221	0.833333	0.2	43	2	2	7	8	37	7	4	383	1	MII	2PN	8Ca	BB	BHBB	4	4		3	0	1	0	2017.10.27	1	1	0			0	0	6	0	AA:4; SA:1; EA:1		51.59	24.72	15.77	87		3.37
1430	5	6075	5	4	2	1	0.8	0.5	0.5	38	1	2	7	7.5	36.5	6	3	384	1	MII	2PN	8Cb	BA	BHBC	4	4		2	0	0	1									2	2♀	0		5.62	6.51	11.58	35		0.13
1431	5	2400	15	13	10	6	0.866667	0.769231	0.6	22	1	1	7	6	35	3	2	385	1	MII	2PN	8Cb	BHAB		2	1		1	1	0	0	2017.08.29	1	1	0	0	0	0	0	0	0	0	x						0.71
1432	5	2400	15	13	10	6	0.866667	0.769231	0.6	22	1	1	7	6	35	3	2	385	2	MII	2PN	8Ab	BHBB		4	4		1	1	0	0	2017.10.05	1	1	0			0	0										4.98
1433	5	2400	15	13	10	6	0.866667	0.769231	0.6	22	1	1	7	6	35	3	2	385	3	MII	2PN	8Aa	BHBC		4	4		2	0	0	1																		4.98
1434	5	2550	7	7	5	3	1	0.714286	0.6	38	1	2	7	8	37	7	4	386	1	MII	2PN	MCb	BDAB		2	1		2	0	0	1									1	2♀	0		4.62	13.98	15.63	22		0.51
1435	5	2550	7	7	5	3	1	0.714286	0.6	38	1	2	7	8	37	7	4	386	2	MII	2PN	8Aa	BB	BHAC	4	4		2	0	0	1										TWINS								0.51
1436	5	2550	7	7	5	3	1	0.714286	0.6	38	1	2	7	8	37	7	4	386	3	MII	2PN	8Ab	BA	BDBC	4	4		1	1	0	0	2017.11.06	1	1	1			1	0										0.51
1437	5	2700	11	11	10	4	1	0.909091	0.4	36	1	1	7	5.5	34.5	2	1	387	1	MII	2PN	MCb	BHAB		2	1		1	1	0	0	2017.09.21	1	1	1	1	1	1	0	3	3♀	0		5.38	6.73	16.65	33	0.45	1.96
1438	5	2700	11	11	10	4	1	0.909091	0.4	36	1	1	7	5.5	34.5	2	1	387	2	MII	2PN	7Cb	BHCB		4	4		3	0	1	0																		1.96
1439	5	2700	11	11	10	4	1	0.909091	0.4	36	1	1	7	5.5	34.5	2	1	387	3	MII	2PN	8Ca	BHBA		3	1		1	1	0	0																		1.96
1440	5	2700	11	11	10	4	1	0.909091	0.4	36	1	1	7	5.5	34.5	2	1	387	4	MII	2PN	8Aa	BCAB	BHBB	2	1		2	0	0	1																		1.96
1441	5	3900	13	12	9	6	0.923077	0.75	0.666667	39	2	2	7	6.5	35.5	4	2	388	1	MII	2PN	7Ca	BHAA		1	1		3	0	1	0	2017.10.26	1	1	1			1	0	2	0	AA:2		5.43	7.44	11.66	39		4.27
1442	5	3900	13	12	9	6	0.923077	0.75	0.666667	39	2	2	7	6.5	35.5	4	2	388	2	MII	2PN	MAb	BHAB		2	1		2	0	0	1																		4.27
1443	5	3900	13	12	9	6	0.923077	0.75	0.666667	39	2	2	7	6.5	35.5	4	2	388	3	MII	2PN	7Cb	BHAB		2	1		1	1	0	0	2017.09.18	1	1	0	0	0	0	0										4.27
1444	5	3900	13	12	9	6	0.923077	0.75	0.666667	39	2	2	7	6.5	35.5	4	2	388	4	MII	2PN	MCb	BHBB		4	4		2	0	0	1																		4.27
1445	5	3900	13	12	9	6	0.923077	0.75	0.666667	39	2	2	7	6.5	35.5	4	2	388	5	MII	2PN	8Ca	BA	BHBB	4	4		2	0	0	1																		4.27
1446	5	2100	18	16	8	2	0.888889	0.5	0.25	34	1	1	7	8	37	7	4	389	1	MII	2PN	MAa	BHBA		3	1		1	1	0	0									1	1♀	0		4.56	8.6	13.86	24		2.58
1447	5	2100	18	16	8	2	0.888889	0.5	0.25	34	1	1	7	8	37	7	4	389	2	MII	2PN	MCa	BHBB		4	4		2	0	0	1																		2.58
1448	5	4050	8.8	6	5	2	0.681818	0.833333	0.4	36	1	1	7	8	37	7	4	390	1	MII	2PN	MCb	BHBA		3	1		3	0	1	0	2017.11.08	1	1	0			0	0	0	0	0		5.71	25.13	8.27	31		2.86
1449	5	4050	8.8	6	5	2	0.681818	0.833333	0.4	36	1	1	7	8	37	7	4	390	2	MII	2PN	6Ab	BB	BHBB	4	4		3	0	1	0	2017.12.14	1	1	0			0	0										2.86
1451	5	4050	9.9	7	6	2	0.707071	0.857143	0.333333	43	2	2	9	9.5	36.5	6	3	392	1	MII	(-)	MAa	BDBB		4	4		3	0	1	0	2017.10.16	1	1	1			1	0	0	0	0		24.16	9.43	19.37	145	0.92	1.8
1452	5	4050	9.9	7	6	2	0.707071	0.857143	0.333333	43	2	2	9	9.5	36.5	6	3	392	2	MII	2Aa	8Aa	BDAB		2	1		2	0	0	1																		1.8
1453	5	4050	5.5	4	4	1	0.727273	1	0.25	43	2	2	9	8	35	3	2	393	1	MII	2PN	7Aa	BA	BHAA	1	1		3	0	1	0	2017.10.04	1	1	0			0	0	0	0	0		2.77	7.01		15		1.78
1454	5	4050	5.5	4	4	1	0.727273	1	0.25	43	2	2	9	8	35	3	2	393	2	MII	2PN	8Aa	BA	BDBC	4	4		2	0	0	1																		1.78
1455	5	4050	6.6	6	5	2	0.909091	0.833333	0.4	43	2	2	9	8	35	3	2	393	3	MII	2PN	7Ab	BB	BHBB	4	4		2	0	0	1																		1.78
1456	5	2775	16.5	12	10	6	0.727273	0.833333	0.6	38	1	2	7	9	38	9	5	394	1	MII	2PN	7Ca	BDBB		4	4		2	0	0	1									1	0	SA:1		8.87	7	6.67	30		10.66
1457	5	2775	16.5	12	10	6	0.727273	0.833333	0.6	38	1	2	7	9	38	9	5	394	2	MII	2PN	8Aa	BDBB		4	4		3	0	1	0	2017.08.15	1	1	0	0	0	0	0										10.66
1458	5	2775	16.5	12	10	6	0.727273	0.833333	0.6	38	1	2	7	9	38	9	5	394	3	MII	2PN	8Aa	BDBB		4	4		3	0	1	0	2017.09.21	1	1	1	1	1	1	0										10.66
1459	5	2775	16.5	12	10	6	0.727273	0.833333	0.6	38	1	2	7	9	38	9	5	394	4	MII	2PN	6Ca	BB	BHBB	4	4		2	0	0	1																		10.66
1460	5	2775	16.5	12	10	6	0.727273	0.833333	0.6	38	1	2	7	9	38	9	5	394	5	MII	2PN	8Ca	BB	BHBB	4	4		2	0	0	1																		10.66
1461	5	3375	20	15	14	4	0.75	0.933333	0.285714	34	1	1	7	8	37	7	4	395	1	MII	2PN	8Aa	BHBB		4	4		1	1	0	0	2017.11.07	1	2	0			0	0	0	0	0		6.17	5	9.62	16		2.82
1462	5	3375	20	15	14	4	0.75	0.933333	0.285714	34	1	1	7	8	37	7	4	395	2	MII	2PN	8Aa	BHBB		4	4		1	1	0	0																		2.82
1463	5	3375	20	15	14	4	0.75	0.933333	0.285714	34	1	1	7	8	37	7	4	395	3	MII	2PN	8Ca	BHBB		4	4		3	0	1	0	2017.11.07																	2.82
1464	5	3375	20	15	14	4	0.75	0.933333	0.285714	34	1	1	7	8	37	7	4	395	4	MII	2PN	8Aa	BB	BHBB	4	4		3	0	1	0																		2.82
1465	5	3375	11	10	6	1	0.909091	0.6	0.166667	22	1	1	7	7	36	5	3	396	1	MII	2PN	MAa	BA	BHBB	4	4		1	1	0	0	2017.10.02	1	1	0			0	0	2	0	AA:2	x	5.23	10.58	6.61	42		0.43
1466	5	3525	12.1	7	3	2	0.578512	0.428571	0.666667	43	2	2	7	7	36	5	3	397	1	MII	2PN	8Cb	BA	BHBB	4	4		2	0	0	1									3	0	SA:2				27.84			0.75
1467	5	3525	12.1	7	3	2	0.578512	0.428571	0.666667	43	2	2	7	7	36	5	3	397	2	MII	2PN	8Ca	BB	BHBC	4	4		2	0	0	1											AA:1(Down's syndrome)							0.75
1468	5	2475	17.6	13	12	5	0.738636	0.923077	0.416667	35	1	1	7	8	37	7	4	398	1	MII	2PN	8Cb	BHBB		4	4		1	1	0	0	2017.08.12	1	1	1	1	1	1	0	1	0	AA:1		2.98	2.66	16.72	72	13.85	2.57
1469	5	2475	17.6	13	12	5	0.738636	0.923077	0.416667	35	1	1	7	8	37	7	4	398	2	MII	(-)	7Ca	BHAA		1	1		1	1	0	0																		2.57
1470	5	2475	17.6	13	12	5	0.738636	0.923077	0.416667	35	1	1	7	8	37	7	4	398	3	MII	1PN	5Cb	BB	BHBB	4	4		3	0	1	0																		2.57
1471	5	2475	17.6	13	12	5	0.738636	0.923077	0.416667	35	1	1	7	8	37	7	4	398	4	MII	2PN	8Ca	BA	BHBB	4	4		2	0	0	1																		2.57
1472	5	2475	17.6	13	12	5	0.738636	0.923077	0.416667	35	1	1	7	8	37	7	4	398	5	MII	2PN	5Ab	BA	BHBBout	4	4		1	1	0	0																		2.57
1473	4	3525	25.3	21	17	11	0.83004	0.809524	0.647059	37	1	1	7	6.5	35.5	4	2	399	1	MII	2PN	MAa	BHBB		4	4		1	1	0	0									0	0	0		7.75	7.29	5.86	26		9.23
1474	4	3525	25.3	21	17	11	0.83004	0.809524	0.647059	37	1	1	7	6.5	35.5	4	2	399	2	MII	2PN	8Aa	BHBB		4	4		1	1	0	0	2017.08.19	1	1	0	0	0	0	0										9.23
1475	4	3525	25.3	21	17	11	0.83004	0.809524	0.647059	37	1	1	7	6.5	35.5	4	2	399	3	MII	2PN	8Cb	BHBB		4	4		1	1	0	0																		9.23
1476	4	3525	25.3	21	17	11	0.83004	0.809524	0.647059	37	1	1	7	6.5	35.5	4	2	399	4	MII	2PN	MCb	BHBA		3	1		1	1	0	0	2017.09.29	1	1	0			0	0										9.23
1477	4	3525	25.3	21	17	11	0.83004	0.809524	0.647059	37	1	1	7	6.5	35.5	4	2	399	5	MII	2PN	MAa	BHBB		4	4		2	0	0	1																		9.23
1478	4	3525	25.3	21	17	11	0.83004	0.809524	0.647059	37	1	1	7	6.5	35.5	4	2	399	6	MII	2PN	MAa	BHBA		3	1		1	1	0	0	2018.02.08	1	1	1			1	0										9.23
1479	4	3525	25.3	21	17	11	0.83004	0.809524	0.647059	37	1	1	7	6.5	35.5	4	2	399	7	MII	2PN	MAa	BHBA		3	1		1	1	0	0																		9.23
1480	4	3525	25.3	21	17	11	0.83004	0.809524	0.647059	37	1	1	7	6.5	35.5	4	2	399	8	MII	2PN	MAa	BHBA		3	1		2	0	0	1																		9.23
1481	4	3525	25.3	21	17	11	0.83004	0.809524	0.647059	37	1	1	7	6.5	35.5	4	2	399	9	MII	2PN	7Aa	BHBB		4	4		2	0	0	1																		9.23
1482	4	3525	25.3	21	17	11	0.83004	0.809524	0.647059	37	1	1	7	6.5	35.5	4	2	399	10	MII	2PN	8Aa	BB	BHBC	4	4		2	0	0	1																		9.23
1483	5	3525	20.9	15	14	8	0.717703	0.933333	0.571429	28	1	1	7	5.5	34.5	2	1	400	1	MII	2PN	MCa	BHBB		4	4		3	0	1	0									0	0	0	x	7.91	8.9	14.93	22		3.29
1484	5	3525	20.9	15	14	8	0.717703	0.933333	0.571429	28	1	1	7	5.5	34.5	2	1	400	2	MII	2PN	6Ca	BHBB		4	4		2	0	0	1																		3.29
1485	5	3525	20.9	15	14	8	0.717703	0.933333	0.571429	28	1	1	7	5.5	34.5	2	1	400	3	MII	2PN	CM1	BHBB		4	4		1	1	0	0	2018.04.02	1	1	0			0	0										3.29
1486	5	3525	20.9	15	14	8	0.717703	0.933333	0.571429	28	1	1	7	5.5	34.5	2	1	400	4	MII	2PN	CM1	BHBB		4	4		1	1	0	0																		3.29
1487	5	3525	20.9	15	14	8	0.717703	0.933333	0.571429	28	1	1	7	5.5	34.5	2	1	400	5	MII	2PN	8Aa	BHBA		3	1		1	1	0	0																		3.29
1488	5	3525	20.9	15	14	8	0.717703	0.933333	0.571429	28	1	1	7	5.5	34.5	2	1	400	6	MII	2PN	MCa	BHBB		4	4		3	0	1	0																		3.29
1489	5	3525	20.9	15	14	8	0.717703	0.933333	0.571429	28	1	1	7	5.5	34.5	2	1	400	7	MII	2PN	MCb	BHBB		4	4		3	0	1	0																		3.29
1490	5	3525	20.9	15	14	8	0.717703	0.933333	0.571429	28	1	1	7	5.5	34.5	2	1	400	8	MII	2PN	8Aa	BA	BHBB	4	4		2	0	0	1																		3.29
1491	5	2850	19	16	15	6	0.842105	0.9375	0.4	37	1	1	7	7.5	36.5	6	3	401	1	MII	2PN	6Ab	BHBB		4	4		1	1	0	0									2	0	SA:2		5.74	6.72	12.36	21		5.43
1492	5	2850	19	16	15	6	0.842105	0.9375	0.4	37	1	1	7	7.5	36.5	6	3	401	2	MII	2PN	MCb	BHBB		4	4		3	0	1	0																		5.43
1493	5	2850	19	16	15	6	0.842105	0.9375	0.4	37	1	1	7	7.5	36.5	6	3	401	3	MII	2PN	5Ca	BHBB		4	4		2	0	0	1																		5.43
1494	5	2850	19	16	15	6	0.842105	0.9375	0.4	37	1	1	7	7.5	36.5	6	3	401	4	MII	2PN	8Cb	BB	BHBC	4	4		3	0	1	0	2017.10.20	1	1	0			0	0										5.43
1495	5	2850	19	16	15	6	0.842105	0.9375	0.4	37	1	1	7	7.5	36.5	6	3	401	5	MII	2PN	7Ca	BB	BHBB	4	4		2	0	0	1																		5.43
1496	5	2850	19	16	15	6	0.842105	0.9375	0.4	37	1	1	7	7.5	36.5	6	3	401	6	MII	2PN	8Ab	BA	BHBB	4	4		2	0	0	1																		5.43
1497	4	2850	30.8	20	13	6	0.649351	0.65	0.461538	38	1	2	7	8	37	7	4	402	1	MII	(-)	7Aa	BHBB		4	4		1	1	0	0	2017.09.20	1	1	0	0	0	0	0	4	2♀	EA:1		5.06	6.82	6.94	22		7.6
1498	4	2850	30.8	20	13	6	0.649351	0.65	0.461538	38	1	2	7	8	37	7	4	402	2	MII	(-)	8Aa	BHBB		4	4		3	0	1	0	2017.12.25	1	1	0	0	0	0	0			SA:1							7.6
1499	4	2850	30.8	20	13	6	0.649351	0.65	0.461538	38	1	2	7	8	37	7	4	402	3	MII	2PN	8Ab	BHBB		4	4		2	0	0	1																		7.6
1500	4	2850	30.8	20	13	6	0.649351	0.65	0.461538	38	1	2	7	8	37	7	4	402	4	MII	2PN	7Aa	BHBB		4	4		1	1	0	0																		7.6
1501	4	2850	30.8	20	13	6	0.649351	0.65	0.461538	38	1	2	7	8	37	7	4	402	5	MII	(-)	5Cb	BB	BHBB	4	4		2	0	0	1																		7.6
1502	4	2850	30.8	20	13	6	0.649351	0.65	0.461538	38	1	2	7	8	37	7	4	402	6	MII	(-)	MCb	BB	BHBC	4	4		3	0	1	0																		7.6
1503	5	3150	15	8	5	2	0.533333	0.625	0.4	39	2	2	7	8.5	37.5	8	4	403	1	MII	2PN	8Ab	BHBB		4	4		1	1	0	0									0	0	0		8.87	5.77	11.47	31		7.42
1504	5	3150	15	8	5	2	0.533333	0.625	0.4	39	2	2	7	8.5	37.5	8	4	403	2	MII	2PN	MAa	BB	BHBB	4	4		2	0	0	1																		7.42
1505	5	3150	11	11	6	3	1	0.545455	0.5	34	1	1	7	8	37	7	4	404	1	MII	2PN	MAb	BHBB		4	4		2	0	0	1									0	0	0		7.64	5.59	5.98	19		4.71
1506	5	3150	11	11	6	3	1	0.545455	0.5	34	1	1	7	8	37	7	4	404	2	MII	2PN	8Ab	BHBB		4	4		2	0	0	1																		4.71
1507	5	3150	11	11	6	3	1	0.545455	0.5	34	1	1	7	8	37	7	4	404	3	MII	2PN	8Ab	BB	BHBC	4	4		2	0	0	1																		4.71
1508	5	3750	16	12	9	2	0.75	0.75	0.222222	34	1	1	7	7.5	36.5	6	3	405	1	MII	2PN	8Ca	BB	BHBC	4	4		2	0	0	1									3	0	SA:3		5.66	5.7	7.33	20		7.25
1509	5	3750	16	12	9	2	0.75	0.75	0.222222	34	1	1	7	7.5	36.5	6	3	405	2	MII	2PN	MCb	BB	BHBB	4	4		1	1	0	0	2017.09.27	1	1	0			0	0										7.25
1510	4	4200	24.2	18	15	6	0.743802	0.833333	0.4	38	1	2	7	8.5	37.5	8	4	406	1	MII	2PN	MAb	BHBB		4	4		3	0	1	0	2017.10.23	1	1	0			0	0	1	1♀	0		5.18	8.07	12.63			3.49
1511	4	4200	24.2	18	15	6	0.743802	0.833333	0.4	38	1	2	7	8.5	37.5	8	4	406	2	MII	2PN	6Cb	BHBC		4	4		2	0	0	1																		3.49
1512	4	4200	24.2	18	15	6	0.743802	0.833333	0.4	38	1	2	7	8.5	37.5	8	4	406	3	MII	2PN	MCb	MCb	BHCB	4	4		1	1	0	0	2017.09.18	1	1	0	0	0	0	0										3.49
1513	4	4200	24.2	18	15	6	0.743802	0.833333	0.4	38	1	2	7	8.5	37.5	8	4	406	4	MII	2PN	MCb	MCb	BHABout	2	1		2	0	0	1																		3.49
1514	4	4200	24.2	18	15	6	0.743802	0.833333	0.4	38	1	2	7	8.5	37.5	8	4	406	5	MII	2PN	MCb	BCCC	BHBBout	4	4		2	0	0	1																		3.49
1515	4	4200	24.2	18	15	6	0.743802	0.833333	0.4	38	1	2	7	8.5	37.5	8	4	406	6	MII	2PN	MCb	BB	BHBB	4	4		2	0	0	1																		3.49
1516	5	3225	9	8	8	4	0.888889	1	0.5	39	2	2	7	6.5	35.5	4	2	407	1	MII	2PN	MCa	BHBB		4	4		2	0	0	1									3	2♀	SA:1		5.73	11.1	6.87	22		1.06
1517	5	3225	9	8	8	4	0.888889	1	0.5	39	2	2	7	6.5	35.5	4	2	407	2	MII	2PN	8Cb	BHBB		4	4		1	1	0	0																		1.06
1518	5	3225	9	8	8	4	0.888889	1	0.5	39	2	2	7	6.5	35.5	4	2	407	3	MII	2PN	MAa	BHBB		4	4		2	0	0	1																		1.06
1519	5	3225	9	8	8	4	0.888889	1	0.5	39	2	2	7	6.5	35.5	4	2	407	4	MII	2PN	8Ca	BA	BHBB	4	4		3	0	1	0																		1.06
1520	5	2775	8	6	4	1	0.75	0.666667	0.25	30	1	1	7	8	37	7	4	408	1	MII	2PN	MCa	BHBB		4	4		1	1	0	0	2017.09.15	1	1	1	0	0	1	0	2	0	SA:2		2.19	2.59	10.32	84	27.59	1.67
1521	5	4275	11	10	5	2	0.909091	0.5	0.4	41	2	2	7	9	38	9	5	409	1	MII	2PN	8Aa	BB	BHBB	4	4		2	0	0	1									5	2♀	SA:3		6.28	11.23	1.49	20		3.86
1522	5	4275	11	10	5	2	0.909091	0.5	0.4	41	2	2	7	9	38	9	5	409	2	MII	2PN	MCb	CM1	BHBBout	4	4		2	0	0	1																		3.86
1523	5	3450	12	8	3	3	0.666667	0.375	1	40	2	2	7	9	38	9	5	410	1	MII	2PN	8Aa	BHBA		3	1		2	0	0	1									3	1♂	SA:2		5.21	7.37	18.86	42		5.58
1524	5	3450	12	8	3	3	0.666667	0.375	1	40	2	2	7	9	38	9	5	410	2	MII	2PN	MCb	BHBC		4	4		1	1	0	0																		5.58
1525	5	3450	12	8	3	3	0.666667	0.375	1	40	2	2	7	9	38	9	5	410	3	MII	2PN	8Ac	BB	BHBB	4	4		3	0	1	0	2017.09.13	1	1	0	0	0	0	0										5.58
1526	5	3450	5	4	2	2	0.8	0.5	1	38	1	2	7	9	38	9	5	411	1	MII	2PN	8Aa	BHBB		4	4		3	0	1	0									1	2♀	0		7.75	6.1	3.77	26		0.43
1527	5	3450	5	4	2	2	0.8	0.5	1	38	1	2	7	9	38	9	5	411	2	MII	2PN	8Cb	BHBB		4	4		1	1	0	0										TWINS								0.43
1528	5	3450	10	8	7	4	0.8	0.875	0.571429	38	1	2	7	7	36	5	3	412	1	MII	2PN	8Ab	BHBB		4	4		3	0	1	0									5	2♀	AA3		5.78	9.65	4.66	13		5.37
1529	5	3450	10	8	7	4	0.8	0.875	0.571429	38	1	2	7	7	36	5	3	412	2	MII	2PN	7Cb	BB	BHBB	4	4		2	0	0	1																		5.37
1530	5	3450	10	8	7	4	0.8	0.875	0.571429	38	1	2	7	7	36	5	3	412	3	MII	2PN	MCb	BB	BHBBout	4	4		2	0	0	1																		5.37
1531	5	3450	10	8	7	4	0.8	0.875	0.571429	38	1	2	7	7	36	5	3	412	4	MII	2PN	8Ab	BB	BHBB	4	4		2	0	0	1																		5.37
1532	5	3450	11	7	7	5	0.636364	1	0.714286	40	2	2	7	6.5	35.5	4	2	413	1	MII	2PN	MCb	BHBC		4	4		1	1	0	0									2	1♀	EA:1		1.66	4.36	10.86	59		5.37
1533	5	3450	11	7	7	5	0.636364	1	0.714286	40	2	2	7	6.5	35.5	4	2	413	2	MII	2PN	8Ab	BHBB		4	4		2	0	0	1									前夫									5.37
1534	5	3450	11	7	7	5	0.636364	1	0.714286	40	2	2	7	6.5	35.5	4	2	413	3	MII	2PN	MCb	BHBB		4	4		3	0	1	0																		5.37
1535	5	3450	11	7	7	5	0.636364	1	0.714286	40	2	2	7	6.5	35.5	4	2	413	4	MII	2PN	8Cb	BB	BHBB	4	4		2	0	0	1																		5.37
1536	5	3450	11	7	7	5	0.636364	1	0.714286	40	2	2	7	6.5	35.5	4	2	413	5	MII	2PN	8Cb	BA	BHBB	4	4		2	0	0	1																		5.37
1537	5	5550	9.9	8	6	3	0.808081	0.75	0.5	38	1	2	7	7.5	36.5	6	3	414	1	MII	2PN	8Cb	BHBB		4	4		1	1	0	0									1	0	SA:1		5.99	8.91	8.63	37		0.71
1538	5	5550	9.9	8	6	3	0.808081	0.75	0.5	38	1	2	7	7.5	36.5	6	3	414	2	MII	2PN	MCb	BHBB		4	4		1	1	0	0																		0.71
1539	5	5550	9.9	8	6	3	0.808081	0.75	0.5	38	1	2	7	7.5	36.5	6	3	414	3	MII	2PN	7Cb	BB	BHBB	4	4		2	0	0	1																		0.71
1540	5	3300	6.6	4	3	3	0.606061	0.75	1	43	2	2	7	8	37	7	4	415	1	MII	2PN	8Aa	BHBA		3	1		2	0	0	1									4	3	SA:1		4.05	2.86	10.67	75	11.17	0.77
1541	5	3300	6.6	4	3	3	0.606061	0.75	1	43	2	2	7	8	37	7	4	415	2	MII	2PN	8Ca	BA	BHBC	4	4		2	0	0	1										前夫	先生							0.77
1542	5	3300	6.6	4	3	3	0.606061	0.75	1	43	2	2	7	8	37	7	4	415	3	MII	2PN	8Cb	BA	BHBB	4	4		2	0	0	1																		0.77
1543	5	5400	15.4	12	8	1	0.779221	0.666667	0.125	41	2	2	7	8.5	37.5	8	4	416	1	MII	2PN	8Ab	BHBB		4	4		2	0	0	1									0	0	0		1.96	4.06	22.06	24		2.89
1544	5	5400	5	4	4	2	0.8	1	0.5	42	2	2	7	7.5	36.5	6	3	417	1	MII	2PN	MCb	BHBC		4	4		2	0	0	1									2	1♂	SA:1		0.36	3.34	19.31	19		1.59
1545	5	5400	5	4	4	2	0.8	1	0.5	42	2	2	7	7.5	36.5	6	3	417	2	MII	2PN	8Ab	BHBC		4	4		2	0	0	1																		1.59
1546	5	3975	6.6	5	5	3	0.757576	1	0.6	29	1	1	7	6	35	3	2	418	1	MII	2PN	8Cb	BA	BHBBout	4	4		2	0	0	1									0	0	0		11.06	5.66	4.26	39		9.59
1547	5	3975	6.6	5	5	3	0.757576	1	0.6	29	1	1	7	6	35	3	2	418	2	MII	2PN	8Aa	BB	BHBB	4	4		2	0	0	1																		9.59
1548	5	3975	6.6	5	5	3	0.757576	1	0.6	29	1	1	7	6	35	3	2	418	3	MII	2PN	8Cc	BCCC	BHBBout	4	4		2	0	0	1	2017.09.22	1	1	0	0	0	0	0										9.59
1549	4	2325	27.5	20	17	9	0.727273	0.85	0.529412	30	1	1	7	6.5	35.5	4	2	419	1	MII	2PN	8Ca	BHBB		4	4		2	0	0	1									0	0	0	x						0.95
1550	4	2325	27.5	20	17	9	0.727273	0.85	0.529412	30	1	1	7	6.5	35.5	4	2	419	2	MII	2PN	8Ca	BHAB		2	1		3	0	1	0																		0.95
1551	4	2325	27.5	20	17	9	0.727273	0.85	0.529412	30	1	1	7	6.5	35.5	4	2	419	3	MII	2PN	5Ca	BHBB		4	4		3	0	1	0																		0.95
1552	4	2325	27.5	20	17	9	0.727273	0.85	0.529412	30	1	1	7	6.5	35.5	4	2	419	4	MII	2PN	MCa	BHAB		2	1		3	0	1	0																		0.95
1553	4	2325	27.5	20	17	9	0.727273	0.85	0.529412	30	1	1	7	6.5	35.5	4	2	419	5	MII	2PN	8Aa	BHBB		4	4		2	0	0	1																		0.95
1554	4	2325	27.5	20	17	9	0.727273	0.85	0.529412	30	1	1	7	6.5	35.5	4	2	419	6	MII	2PN	8Aa	BB	BHBB	4	4		3	0	1	0																		0.95
1555	4	2325	27.5	20	17	9	0.727273	0.85	0.529412	30	1	1	7	6.5	35.5	4	2	419	7	MII	2PN	MAa	BCBB	BHBB	4	4		1	1	0	0																		0.95
1556	4	2325	27.5	20	17	9	0.727273	0.85	0.529412	30	1	1	7	6.5	35.5	4	2	419	8	MII	2PN	7Ca	BB	BHBBout	4	4		1	1	0	0	2017.09.13	1	1	1	1	1	1	0										0.95
1557	4	2325	27.5	20	17	9	0.727273	0.85	0.529412	30	1	1	7	6.5	35.5	4	2	419	9	MII	2PN	8Aa	BA	BHBB	4	4		1	1	0	0																		0.95
1558	5	2325	11	10	8	2	0.909091	0.8	0.25	29	1	1	7	7	36	5	3	420	1	MII	2PN	MCb	BHBB		4	4		3	0	1	0	2018.01.03	1	1	0			0	0	1	1♂	0		18.46	13.49	19.19	34	0.69	2.07
1559	5	2325	11	10	8	2	0.909091	0.8	0.25	29	1	1	7	7	36	5	3	420	2	MII	2PN	8Ca	BHBB		4	4		1	1	0	0																		2.07
1560	5	3825	11	6	5	3	0.545455	0.833333	0.6	40	2	2	7	7	36	5	3	421	1	MII	2PN	MAb	BHBB		4	4		1	1	0	0	2017.10.13	1	1	0			0	0	1	0	AA:1		8.86	5.59	14.31	41		5.25
1561	5	3825	11	6	5	3	0.545455	0.833333	0.6	40	2	2	7	7	36	5	3	421	2	MII	2PN	8Ca	BHBC		4	4		2	0	0	1																		5.25
1562	5	3825	11	6	5	3	0.545455	0.833333	0.6	40	2	2	7	7	36	5	3	421	3	MII	2PN	8Aa	BB	BHBBout	4	4		3	0	1	0																		5.25
1563	5	3375	20	18	14	3	0.9	0.777778	0.214286	32	1	1	7	7.5	36.5	6	3	422	1	MII	2PN	MCb	BHBC		4	4		1	1	0	0	2017.09.23	1	1	1	1	1	1	1	0	0	0		7.9	6.75	4.97	23		3.24
1564	5	3375	20	18	14	3	0.9	0.777778	0.214286	32	1	1	7	7.5	36.5	6	3	422	2	MII	2PN	MAa	BA	BHBB	4	4		1	1	0	0	2018.01.10	1	1	0			0	0										3.24
1565	5	3375	20	18	14	3	0.9	0.777778	0.214286	32	1	1	7	7.5	36.5	6	3	422	3	MII	2PN	MCa	BB	BHBA	3	1		3	0	1	0																		3.24
1566	5	3600	15.4	9	6	5	0.584416	0.666667	0.833333	36	1	1	7	7	36	5	3	423	1	MII	2PN	7Ca	BHBB		4	4		2	0	0	1									3	1	SA:2		4.08	3.54	17.62	44		4.35
1567	5	3600	15.4	9	6	5	0.584416	0.666667	0.833333	36	1	1	7	7	36	5	3	423	2	MII	2PN	MCa	BHBC		4	4		1	1	0	0	2018.01.17	1	1	1			1	0										4.35
1568	5	3600	15.4	9	6	5	0.584416	0.666667	0.833333	36	1	1	7	7	36	5	3	423	3	MII	2PN	MCb	BHBB		4	4		2	0	0	1																		4.35
1569	5	3600	15.4	9	6	5	0.584416	0.666667	0.833333	36	1	1	7	7	36	5	3	423	4	MII	2PN	MAa	BHBB		4	4		3	0	1	0																		4.35
1570	5	3600	15.4	9	6	5	0.584416	0.666667	0.833333	36	1	1	7	7	36	5	3	423	5	MII	2PN	MCa	CM2	BHBA	3	1		1	1	0	0																		4.35
1571	5	3600	12	11	7	1	0.916667	0.636364	0.142857	34	1	1	7	6.5	35.5	4	2	424	1	MII	2PN	8Aa	BA	BHBB	4	4		2	0	0	1	2017.10.04	1	1	0	0	0	0	0	0	0	0		9.1	5.78	9.92	21	0.24	12.03
1572	5	3600	15	14	10	1	0.933333	0.714286	0.1	40	2	2	7	9	38	9	5	425	1	MII	2PN	8Aa	BHBB		4	4		1	1	0	0	2017.11.02	1	1	1			1	0	4	2♀	SA:1		8.44	8.17	12.36	14		7.27
1573	5	3600	6	4	4	1	0.666667	1	0.25	42	2	2	7	6.5	35.5	4	2	426	1	MII	2PN	7Cc	BHBC		4	4		2	0	0	1									1	0	SA:1		3.45	14.31	13.01	14		0.74
1574	5	3000	49	49	37	11	1	0.755102	0.297297	26	1	1	7	8.5	37.5	8	4	427	1	MII	2PN	8Cb	BHBB		4	4		2	0	0	1									1	1	0	x						14.53
1575	5	3000	49	49	37	11	1	0.755102	0.297297	26	1	1	7	8.5	37.5	8	4	427	2	MII	(-)	MCb	BHBB		4	4		1	1	0	0	2017.09.19	1	1	0	0	0	0	0										14.53
1576	5	3000	49	49	37	11	1	0.755102	0.297297	26	1	1	7	8.5	37.5	8	4	427	3	MII	2PN	MAa	BHBB		4	4		1	1	0	0	2017.10.25	1	1	0	0		0	0										14.53
1577	5	3000	49	49	37	11	1	0.755102	0.297297	26	1	1	7	8.5	37.5	8	4	427	4	MII	2PN	MCb	BHBB		4	4		1	1	0	0																		14.53
1578	5	3000	49	49	37	11	1	0.755102	0.297297	26	1	1	7	8.5	37.5	8	4	427	5	MII	2PN	5Cb	BHBB		4	4		1	1	0	0	2018.03.30	1	1	0	0		0	0										14.53
1579	5	3000	49	49	37	11	1	0.755102	0.297297	26	1	1	7	8.5	37.5	8	4	427	6	MII	2PN	8Cb	BA	BHBB	4	4		2	0	0	1																		14.53
1580	5	3000	49	49	37	11	1	0.755102	0.297297	26	1	1	7	8.5	37.5	8	4	427	7	MII	2PN	8Cb	BB	BHBB	4	4		2	0	0	1																		14.53
1581	5	3000	49	49	37	11	1	0.755102	0.297297	26	1	1	7	8.5	37.5	8	4	427	8	MII	2PN	MCa	BB	BHBBout	4	4		1	1	0	0																		14.53
1582	5	3000	49	49	37	11	1	0.755102	0.297297	26	1	1	7	8.5	37.5	8	4	427	9	MII	2PN	8Ca	BB	BHBB	4	4		1	1	0	0																		14.53
1583	5	2775	7.7	6	5	3	0.779221	0.833333	0.6	38	1	2	7	7.5	36.5	6	3	428	1	MII	2PN	8Aa	BHAA		1	1		1	1	0	0									1	1♀	0		4.27	6.51	5.03	60	18.53	0.81
1584	5	2775	7.7	6	5	3	0.779221	0.833333	0.6	38	1	2	7	7.5	36.5	6	3	428	2	MII	2PN	8Aa	BHAA		1	1		1	1	0	0																		0.81
1585	5	2775	7.7	6	5	3	0.779221	0.833333	0.6	38	1	2	7	7.5	36.5	6	3	428	3	MII	2PN	8Aa	BA	BHAB	2	1		2	0	0	1	2017.10.27	1	1	0			0	0										0.81
1586	5	3150	19	14	11	6	0.736842	0.785714	0.545455	38	1	2	7	6	35	3	2	429	1	MII	1PN	MCa	BHBB		4	4		2	0	0	1									3	0	SA:3		5.3	8.59	13.12	23		7.68
1587	5	3150	19	14	11	6	0.736842	0.785714	0.545455	38	1	2	7	6	35	3	2	429	2	MII	2PN	5Cb	BHBA		3	1		2	0	0	1																		7.68
1588	5	3150	19	14	11	6	0.736842	0.785714	0.545455	38	1	2	7	6	35	3	2	429	3	MII	2PN	8Aa	BDBB		4	4		2	0	0	1	2017.10.25	1	2	1			2	0										7.68
1589	5	3150	19	14	11	6	0.736842	0.785714	0.545455	38	1	2	7	6	35	3	2	429	4	MII	2PN	MAa	BHAA		1	1		2	0	0	1																		7.68
1590	5	3150	19	14	11	6	0.736842	0.785714	0.545455	38	1	2	7	6	35	3	2	429	5	MII	2PN	MAb	BB	BHAB	2	1		2	0	0	1	2017.10.25																	7.68
1591	5	3150	19	14	11	6	0.736842	0.785714	0.545455	38	1	2	7	6	35	3	2	429	6	MII	2PN	MCa	BA	BHBB	4	4		1	1	0	0																		7.68
1592	5	2700	8.8	8	7	6	0.909091	0.875	0.857143	32	1	1	7	7	36	5	3	430	1	MII	2PN	MAa	BHAB		2	1		1	1	0	0	2017.10.11	1	1	0			0	0	1	1♀	0		6.24	4.09		69		3.58
1593	5	2700	8.8	8	7	6	0.909091	0.875	0.857143	32	1	1	7	7	36	5	3	430	2	MII	2PN	8Aa	BHBA		3	1		2	0	0	1																		3.58
1594	5	2700	8.8	8	7	6	0.909091	0.875	0.857143	32	1	1	7	7	36	5	3	430	3	MII	2PN	MCa	BHAB		2	1		2	0	0	1																		3.58
1595	5	2700	8.8	8	7	6	0.909091	0.875	0.857143	32	1	1	7	7	36	5	3	430	4	MII	2PN	7Ca	BHAB		2	1		2	0	0	1																		3.58
1596	5	2700	8.8	8	7	6	0.909091	0.875	0.857143	32	1	1	7	7	36	5	3	430	5	MII	2PN	8Ca	CM	BHBBout	4	4		1	1	0	0																		3.58
1597	5	2700	8.8	8	7	6	0.909091	0.875	0.857143	32	1	1	7	7	36	5	3	430	6	MII	2PN	8Aa	BCBB	BHBB	4	4		2	0	0	1																		3.58
1598	5	4350	6	4	1	1	0.666667	0.25	1	41	2	2	7	5	34	1	1	431	1	MII	2PN	7Ca	BHBB		4	4		2	0	0	1									0	0	0		3.35	22.56	0.4	20		0.86
1599	5	2100	11	8	7	3	0.727273	0.875	0.428571	36	1	1	7	5.5	34.5	2	1	432	1	MII	2PN	8Cb	BHBB		4	4		2	0	0	1									0	0	0		5.57	8.08	11.64	19		1.94
1600	5	2100	11	8	7	3	0.727273	0.875	0.428571	36	1	1	7	5.5	34.5	2	1	432	2	MII	2PN	6Cb	BA	BHBB	4	4		1	1	0	0																		1.94
1601	5	4275	20	17	13	4	0.85	0.764706	0.307692	41	2	2	7	9	38	9	5	433	1	MII	2PN	8Ab	BHBB		4	4		1	1	0	0	2017.12.28	1	1	1			1	0	2	1♀	SA:1		9.38	6.36	5.62	21	0.02	10.65
1602	5	4275	20	17	13	4	0.85	0.764706	0.307692	41	2	2	7	9	38	9	5	433	2	MII	2PN	8Cb	BHBC		4	4		2	0	0	1																		10.65
1603	5	4275	20	17	13	4	0.85	0.764706	0.307692	41	2	2	7	9	38	9	5	433	3	MII	2PN	8Ab	BHBB		4	4		2	0	0	1																		10.65
1604	5	4275	20	17	13	4	0.85	0.764706	0.307692	41	2	2	7	9	38	9	5	433	4	MII	2PN	8Aa	BA	BHBBout	4	4		2	0	0	1																		10.65
1605	5	4275	16.5	13	10	1	0.787879	0.769231	0.1	43	2	2	7	7.5	36.5	6	3	434	1	MII	2PN	7Cb	BA	BHBC	4	4		2	0	0	1									3	0	SA:2; AA:1				27.84			0.75
1606	5	5025	5.5	5	4	1	0.909091	0.8	0.25	43	2	2	7	6.5	35.5	4	2	435	1	MII	2PN	8Cb	BA	BHCC	4	4		2	0	0	1									0	0	0		2.77	7.01		15		1.78
1607	5	2325	18.7	13	12	6	0.695187	0.923077	0.5	40	2	2	7	9	38	9	5	436	1	MII	2PN	MCa	BHBB		4	4		1	1	0	0	2018.01.17	1	1	1			1	0	0	0	0		4.76	4.68	9.68	43		7.29
1608	5	2325	18.7	13	12	6	0.695187	0.923077	0.5	40	2	2	7	9	38	9	5	436	2	MII	2PN	MCb	BHBB		4	4		1	1	0	0																		7.29
1609	5	2325	18.7	13	12	6	0.695187	0.923077	0.5	40	2	2	7	9	38	9	5	436	3	MII	2PN	MAa	BA	BHBBout	4	4		2	0	0	1																		7.29
1610	5	2325	18.7	13	12	6	0.695187	0.923077	0.5	40	2	2	7	9	38	9	5	436	4	MII	2PN	MAa	BB	BHBBout	4	4		2	0	0	1																		7.29
1611	5	2325	18.7	13	12	6	0.695187	0.923077	0.5	40	2	2	7	9	38	9	5	436	5	MII	2PN	MAa	BB	BHBBout	4	4		2	0	0	1																		7.29
1612	5	2325	18.7	13	12	6	0.695187	0.923077	0.5	40	2	2	7	9	38	9	5	436	6	MII	2PN	8Aa	BA	BHBBout	4	4		2	0	0	1																		7.29
1613	5	3525	20	20	18	6	1	0.9	0.333333	26	1	1	7	9	38	9	5	437	1	MII	2PN	8Aa	BHCB		4	4		1	1	0	0	2017.09.06	1	1	0	0	0	0	0	3	0	AA:3	x						4.98
1614	5	3525	20	20	18	6	1	0.9	0.333333	26	1	1	7	9	38	9	5	437	2	MII	2PN	MCb	BHBB		4	4		2	0	0	1	2018.01.19	1	2	0			0	0										4.98
1615	5	3525	20	20	18	6	1	0.9	0.333333	26	1	1	7	9	38	9	5	437	3	MII	2PN	8Ca	BB	BHBA	3	1		3	0	1	0	2017.10.09	1	1	0	0	0	0	0										4.98
1616	5	3525	20	20	18	6	1	0.9	0.333333	26	1	1	7	9	38	9	5	437	4	MII	2PN	8Cb	BA	BHBB	4	4		2	0	0	1																		4.98
1617	5	3525	20	20	18	6	1	0.9	0.333333	26	1	1	7	9	38	9	5	437	5	MII	2PN	8Ab	BA	BHBA	3	1		3	0	1	0	2018.01.19																	4.98
1618	5	3525	20	20	18	6	1	0.9	0.333333	26	1	1	7	9	38	9	5	437	6	MII	2PN	MCa	BB	BHAB	2	1		1	1	0	0	2017.12.20	1	1	0			0	0										4.98
1619	4	2850	24.2	20	15	10	0.826446	0.75	0.666667	33	1	1	7	8	37	7	4	438	1	MII	2PN	8Aa	BHBB		4	4		2	0	0	1									0	0	0		12.48	4.78	6.08	21		24.31
1620	4	2850	24.2	20	15	10	0.826446	0.75	0.666667	33	1	1	7	8	37	7	4	438	2	MII	2PN	8Aa	BHAB		2	1		2	0	0	1																		24.31
1621	4	2850	24.2	20	15	10	0.826446	0.75	0.666667	33	1	1	7	8	37	7	4	438	3	MII	2PN	8Ca	BHAB		2	1		2	0	0	1																		24.31
1622	4	2850	24.2	20	15	10	0.826446	0.75	0.666667	33	1	1	7	8	37	7	4	438	4	MII	2PN	8Cb	BHBB		4	4		3	0	1	0																		24.31
1623	4	2850	24.2	20	15	10	0.826446	0.75	0.666667	33	1	1	7	8	37	7	4	438	5	MII	2PN	8Ab	BHBB		4	4		2	0	0	1																		24.31
1624	4	2850	24.2	20	15	10	0.826446	0.75	0.666667	33	1	1	7	8	37	7	4	438	6	MII	2PN	8Aa	BHAA		1	1		3	0	1	0	2017.10.10	1	1	0			0	0										24.31
1625	4	2850	20	19	15	8	0.95	0.789474	0.533333	33	1	1	7	8	37	7	4	438	9	MII	2PN	8Aa	BA	BHBB	4	4		3	0	1	0																		24.31
1626	4	2850	20	19	15	8	0.95	0.789474	0.533333	33	1	1	7	8	37	7	4	438	10	MII	2PN	8Aa	BA	BHBBout	4	4		2	0	0	1																		24.31
1627	4	2850	20	19	15	8	0.95	0.789474	0.533333	33	1	1	7	8	37	7	4	438	11	MII	2PN	7Ca	BB	BHBB	4	4		3	0	1	0																		24.31
1628	4	2850	20	19	15	8	0.95	0.789474	0.533333	33	1	1	7	8	37	7	4	438	12	MII	2PN	MCb	BB	BHBBout	4	4		3	0	1	0																		24.31
1629	5	2850	12.1	10	9	2	0.826446	0.9	0.222222	45	2	2	7	6	35	3	2	439	1	MII	2PN	MCa	BHBC		4	4		3	0	1	0									1	0	SA:1		4.78	7.68	12.03	45		1.94
1630	5	2850	12.1	10	9	2	0.826446	0.9	0.222222	45	2	2	7	6	35	3	2	439	2	MII	2PN	8Aa	BB	BHBC	4	4		2	0	0	1																		1.94
1631	4	3075	25.3	16	12	3	0.632411	0.75	0.25	29	1	1	7	7.5	36.5	6	3	440	1	MII	2PN	3Cb	BHBB		4	4		3	0	1	0									0	0	0		11.06	5.66	4.26	39		9.59
1632	5	2925	8.8	7	7	5	0.795455	1	0.714286	30	1	1	7	7.5	36.5	6	3	441	1	MII	2PN	MAa	BHBB		4	4		2	0	0	1									2	0	SA:2		2.19	2.59	10.32	84	27.59	1.67
1633	5	2925	8.8	7	7	5	0.795455	1	0.714286	30	1	1	7	7.5	36.5	6	3	441	2	MII	2PN	MCa	BHBB		4	4		1	1	0	0																		1.67
1634	5	2925	8.8	7	7	5	0.795455	1	0.714286	30	1	1	7	7.5	36.5	6	3	441	3	MII	2PN	MAa	BHBB		4	4		3	0	1	0																		1.67
1635	5	2925	8.8	7	7	5	0.795455	1	0.714286	30	1	1	7	7.5	36.5	6	3	441	4	MII	2PN	MAb	BHBB		4	4		2	0	0	1																		1.67
1636	5	4050	5	4	4	2	0.8	1	0.5	40	2	2	7	7	36	5	3	442	1	MII	2PN	MCa	BHBB		4	4		2	0	0	1									4	1♂	SA:3		3.07	5.26	5.13	20		0.79
1637	5	4050	5	4	4	2	0.8	1	0.5	40	2	2	7	7	36	5	3	442	2	MII	2PN	8Aa	BHBB		4	4		2	0	0	1	2018.02.03	1	1	1			1	0										0.79
1638	5	3225	18.7	14	12	8	0.748663	0.857143	0.666667	40	2	2	7	7	36	5	3	443	1	MII	2PN	MAa	BHAA		1	1		2	0	0	1									2	0	AA:2		16.17	4.87	21.09	108		10.59
1639	5	3225	18.7	14	12	8	0.748663	0.857143	0.666667	40	2	2	7	7	36	5	3	443	2	MII	2PN	MAb	BHBB		4	4		2	0	0	1																		10.59
1640	5	3225	18.7	14	12	8	0.748663	0.857143	0.666667	40	2	2	7	7	36	5	3	443	3	MII	2PN	8Cb	BHBC		4	4		2	0	0	1																		10.59
1641	5	3225	18.7	14	12	8	0.748663	0.857143	0.666667	40	2	2	7	7	36	5	3	443	4	MII	2PN	MAa	BHBB		4	4		2	0	0	1																		10.59
1642	5	3225	18.7	14	12	8	0.748663	0.857143	0.666667	40	2	2	7	7	36	5	3	443	5	MII	2PN	MCa	BHBB		4	4		2	0	0	1	2018.01.1	1	1	0			0	0										10.59
1643	5	3225	18.7	14	12	8	0.748663	0.857143	0.666667	40	2	2	7	7	36	5	3	443	6	MII	2PN	8Aa	BHBC		4	4		4	0	0	1																		10.59
1644	5	3225	18.7	14	12	8	0.748663	0.857143	0.666667	40	2	2	7	7	36	5	3	443	7	MII	2PN	8Aa	BCBB		4	4		2	0	0	1																		10.59
1645	4	3750	29.7	21	12	6	0.707071	0.571429	0.5	37	1	1	9	9.5	36.5	6	3	444	1	MII	2PN	8Cc	BHAB		2	1		3	0	1	0									2	1♂	AA:1		5.49	2.68	4.89	48	10.46	13.65
1646	4	3750	29.7	21	12	6	0.707071	0.571429	0.5	37	1	1	9	9.5	36.5	6	3	444	2	MII	2PN	MCb	BHAB		2	1		2	0	0	1	2017.09.15	1	1	1	1	1	1	0										13.65
1647	4	3750	29.7	21	12	6	0.707071	0.571429	0.5	37	1	1	9	9.5	36.5	6	3	444	3	MII	2PN	8Ca	BHAB		2	1		3	0	1	0																		13.65
1648	4	3750	29.7	21	12	6	0.707071	0.571429	0.5	37	1	1	9	9.5	36.5	6	3	444	4	MII	2PN	MAa	BHAB		2	1		3	0	1	0																		13.65
1649	4	3750	29.7	21	12	6	0.707071	0.571429	0.5	37	1	1	9	9.5	36.5	6	3	444	5	MII	2PN	8Cb	BB	BHBB	4	4		2	0	0	1																		13.65
1650	4	2625	24.2	19	13	4	0.785124	0.684211	0.307692	35	1	1	7	5	34	1	1	445	1	MII	2PN	8Ab	BHBC		4	4		2	0	0	1									5	1♀	AA:2		4.66	5.04		19		5.79
1651	4	2625	24.2	19	13	4	0.785124	0.684211	0.307692	35	1	1	7	5	34	1	1	445	2	MII	2PN	8Cc	BHBB		4	4		2	0	0	1											SA:2							5.79
1652	4	2625	24.2	19	13	4	0.785124	0.684211	0.307692	35	1	1	7	5	34	1	1	445	3	MII	2PN	8Ca	BHCB		4	4		2	0	0	1																		5.79
1653	4	2625	24.2	19	13	4	0.785124	0.684211	0.307692	35	1	1	7	5	34	1	1	445	4	MII	2PN	8Ab	BHBB		4	4		1	1	0	0																		5.79
1654	5	2400	5	4	3	3	0.8	0.75	1	34	1	1	7	7	36	5	3	446	1	MII	2PN	8Aa	BHBB		4	4		3	0	1	0									3	2♀	SA:1		1.88	2.53	15.65	80		0.97
1655	5	2400	5	4	3	3	0.8	0.75	1	34	1	1	7	7	36	5	3	446	2	MII	2PN	MCa	BHBB		4	4		1	1	0	0																		0.97
1656	5	2400	5	4	3	3	0.8	0.75	1	34	1	1	7	7	36	5	3	446	3	MII	2PN	6Ca	BB	BHBBout	4	4		2	0	0	1																		0.97
1657	5	3000	5	4	3	3	0.8	0.75	1	39	2	2	7	7.5	36.5	6	3	447	1	MII	2PN	6Cc	BHBB		4	4		1	1	0	0	2017.11.16	1	1	0			0	0	0	0	0		2.84	10.54	17.51	15	0.27	1.05
1658	5	3000	5	4	3	3	0.8	0.75	1	39	2	2	7	7.5	36.5	6	3	447	2	MII	2PN	5Ca	BA	BHBB	4	4		2	0	0	1																		1.05
1659	5	3000	5	4	3	3	0.8	0.75	1	39	2	2	7	7.5	36.5	6	3	447	3	MII	2PN	MCa	BA	BHCB	4	4		2	0	0	1																		1.05
1660	5	3675	5	4	1	1	0.8	0.25	1	43	2	2	7	7	36	5	3	448	1	MII	2PN	8Ca	BHCB		4	4		1	1	0	0									0	0	0		2.27	5.77	8.18	21	3.21	0.65
1661	5	2850	12	9	2	1	0.75	0.222222	0.5	39	2	2	9	9	36	5	3	449	1	MII	2PN	8Cb	BHCC		4	4		2	0	0	1									0	0	0		7.56	7.74	11.35	26		4.8
1663	5	5400	19	18	12	4	0.947368	0.666667	0.333333	41	2	2	7	7.5	36.5	6	3	451	1	MII	2PN	8Aa	BHBC		4	4		2	0	0	1									0	0	0		2.04	4.37	30.94	43	6.73	4.75
1664	5	5400	19	18	12	4	0.947368	0.666667	0.333333	41	2	2	7	7.5	36.5	6	3	451	2	MII	2PN	8Aa	BHBB		4	4		2	0	0	1																		4.75
1665	5	5400	19	18	12	4	0.947368	0.666667	0.333333	41	2	2	7	7.5	36.5	6	3	451	3	MII	2PN	7Ca	BHBB		4	4		1	1	0	0																		4.75
1666	5	5400	19	18	12	4	0.947368	0.666667	0.333333	41	2	2	7	7.5	36.5	6	3	451	4	MII	2PN	8Ab	BCBB	BHBB	4	4		2	0	0	1																		4.75
1667	4	2100	31.9	26	20	13	0.815047	0.769231	0.65	36	1	1	7	5.5	34.5	2	1	452	1	MII	2PN	MCb	BHAB		2	1		3	0	1	0									2	1♀	EA:1		3.35	6.17	4.93	21		5.74
1668	4	2100	31.9	26	20	13	0.815047	0.769231	0.65	36	1	1	7	5.5	34.5	2	1	452	2	MII	2PN	8Cb	BHBB		4	4		2	0	0	1										(TWINS-另1♀死亡)								5.74
1669	4	2100	31.9	26	20	13	0.815047	0.769231	0.65	36	1	1	7	5.5	34.5	2	1	452	3	MII	2PN	MCa	BHAA		1	1		1	1	0	0	2018.03.31	1	1	1			1	0										5.74
1670	4	2100	31.9	26	20	13	0.815047	0.769231	0.65	36	1	1	7	5.5	34.5	2	1	452	4	MII	2PN	MCa	BHAB		2	1		2	0	0	1																		5.74
1671	4	2100	31.9	26	20	13	0.815047	0.769231	0.65	36	1	1	7	5.5	34.5	2	1	452	5	MII	2PN	7Ca	BHBB		4	4		2	0	0	1																		5.74
1672	4	2100	31.9	26	20	13	0.815047	0.769231	0.65	36	1	1	7	5.5	34.5	2	1	452	6	MII	2PN	MAa	BHAA		1	1		2	0	0	1																		5.74
1673	4	2100	31.9	26	20	13	0.815047	0.769231	0.65	36	1	1	7	5.5	34.5	2	1	452	7	MII	2PN	8Aa	BHBB		4	4		2	0	0	1																		5.74
1674	4	2100	31.9	26	20	13	0.815047	0.769231	0.65	36	1	1	7	5.5	34.5	2	1	452	8	MII	2PN	MAa	BHBB		4	4		2	0	0	1																		5.74
1675	4	2100	31.9	26	20	13	0.815047	0.769231	0.65	36	1	1	7	5.5	34.5	2	1	452	9	MII	2PN	7Ca	BHBB		4	4		1	1	0	0																		5.74
1676	4	2100	31.9	26	20	13	0.815047	0.769231	0.65	36	1	1	7	5.5	34.5	2	1	452	10	MII	2PN	8Cb	BCCC	BHBB	4	4		2	0	0	1																		5.74
1677	4	2100	31.9	26	20	13	0.815047	0.769231	0.65	36	1	1	7	5.5	34.5	2	1	452	11	MII	2PN	MCa	BCBB		4	4		2	0	0	1																		5.74
1678	4	2100	31.9	26	20	13	0.815047	0.769231	0.65	36	1	1	7	5.5	34.5	2	1	452	12	MII	2PN	MCa	BCBB		4	4		1	1	0	0	2017.09.27	1	1	0	0	0	0	0										5.74
1679	5	3450	7.7	6	3	1	0.779221	0.5	0.333333	44	2	2	7	6	35	3	2	453	1	MII	2PN	MAb	BA	BHBC	4	4		2	0	0	1									1	0	AA:1		28.3	13.11	13.9	54		4.53
1680	4	3450	34.1	28	22	3	0.821114	0.785714	0.136364	43	2	2	7	8	37	7	4	454	1	MII	2PN	6Cb	BA	BHBBout	4	4		3	0	1	0									0	0	0		42.15	14.24	19.94	166	1.17	12
1681	4	3450	34.1	28	22	3	0.821114	0.785714	0.136364	43	2	2	7	8	37	7	4	454	2	MII	2PN	8Aa	BA	BHBC	4	4		2	0	0	1																		12
1682	4	3450	34.1	28	22	3	0.821114	0.785714	0.136364	43	2	2	7	8	37	7	4	454	3	MII	2PN	7Cb	BB	BHBC	4	4		2	0	0	1																		12
1683	5	2250	10	10	9	4	1	0.9	0.444444	32	1	1	7	8	37	7	4	455	1	MII	2PN			BHBB	4	4		3	0	1	0	2017.10.18	1	2	1			1	0										12
1684	5	2250	10	10	9	4	1	0.9	0.444444	32	1	1	7	8	37	7	4	455	2	MII	2PN			BHBB	4	4		3	0	1	0	2017.10.18																	12
1685	5	2475	6.6	5	4	1	0.757576	0.8	0.25	32	1	1	7	9	38	9	5	456	1	MII	2PN	8Cb	BHBB		4	4		3	0	1	0	2017.12.01	1	1	0			0	0	2	0	AA:1；SA:1		5.24	9.15	8.83	23		1.88
1686	5	3750	7	7	5	1	1	0.714286	0.2	44	2	2	7	7.5	36.5	6	3	457	1	MII	2PN	4Aa	BDBC		4	4		2	0	0	1									4	2	AA:2		5.87	6.96	26.6	45		0.97
1687	5	2700	5	4	2	2	0.8	0.5	1	34	1	1	7	7.5	36.5	6	3	458	1	MII	2PN	8Aa	BB	BHAB	2	1		3	0	1	0									1	0	EA:1		3.45	6.15	7.54	99		0.38
1688	5	2700	5	4	2	2	0.8	0.5	1	34	1	1	7	7.5	36.5	6	3	458	2	MII	2PN	7Cb	CM1	BHAB	2	1		1	1	0	0	2017.11.04	1	1	0			0	0										0.38
1689	5	2700	10	9	9	6	0.9	1	0.666667	35	1	1	7	9	38	9	5	459	1	MII	2PN	CM	BHAB		2	1		1	1	0	0	2018.01.14	1	1	0			0	0	2	1♀	AA:1		5.98	6.07	12.42	83		6.69
1690	5	2700	10	9	9	6	0.9	1	0.666667	35	1	1	7	9	38	9	5	459	2	MII	2PN	6Cb	BHBB		4	4		1	1	0	0																		6.69
1691	5	2700	10	9	9	6	0.9	1	0.666667	35	1	1	7	9	38	9	5	459	3	MII	2PN	8Cb	BHBB		4	4		2	0	0	1																		6.69
1692	5	2700	10	9	9	6	0.9	1	0.666667	35	1	1	7	9	38	9	5	459	4	MII	2PN	8Aa	BCBC	BHBB	4	4		1	1	0	0																		6.69
1693	5	2700	10	9	9	6	0.9	1	0.666667	35	1	1	7	9	38	9	5	459	5	MII	2PN	8Aa	BCBA	BHBB	4	4		2	0	0	1																		6.69
1694	5	2700	10	9	9	6	0.9	1	0.666667	35	1	1	7	9	38	9	5	459	6	MII	2PN	8Cb	BA	BHBB	4	4		3	0	1	0																		6.69
1695	4	2700	25.3	21	17	11	0.83004	0.809524	0.647059	31	1	1	7	5.5	34.5	2	1	460	1	MII	2PN	8Ab	BHBB		4	4		2	0	0	1									0	0	0		9.6	5.16	13.74	40		13.28
1696	4	2700	25.3	21	17	11	0.83004	0.809524	0.647059	31	1	1	7	5.5	34.5	2	1	460	2	MII	2PN	MCb	BHBB		4	4		1	1	0	0	2017.10.18	1	1	1	1	1	1	0										13.28
1697	4	2700	25.3	21	17	11	0.83004	0.809524	0.647059	31	1	1	7	5.5	34.5	2	1	460	3	MII	2PN	MCb	BHBB		4	4		3	0	1	0																		13.28
1698	4	2700	25.3	21	17	11	0.83004	0.809524	0.647059	31	1	1	7	5.5	34.5	2	1	460	4	MII	2PN	8Cb	BHBB		4	4		3	0	1	0																		13.28
1699	4	2700	25.3	21	17	11	0.83004	0.809524	0.647059	31	1	1	7	5.5	34.5	2	1	460	5	MII	2PN	8Cb	BHBB		4	4		3	0	1	0																		13.28
1700	4	2700	25.3	21	17	11	0.83004	0.809524	0.647059	31	1	1	7	5.5	34.5	2	1	460	6	MII	2PN	MCb	BHBB		4	4		3	0	1	0																		13.28
1701	4	2700	25.3	21	17	11	0.83004	0.809524	0.647059	31	1	1	7	5.5	34.5	2	1	460	7	MII	2PN	8Cb	BB	BHBB	4	4		2	0	0	1																		13.28
1702	4	2700	25.3	21	17	11	0.83004	0.809524	0.647059	31	1	1	7	5.5	34.5	2	1	460	8	MII	2PN	8Cb	BCCC	BHBB	4	4		3	0	1	0																		13.28
1703	5	3900	8	7	7	4	0.875	1	0.571429	43	2	2	7	7.5	36.5	6	3	461	1	MII	2PN	MAa	BHBB		4	4		2	0	0	1									3	1♂	SA:2		2.29	8.18	9.38	19		1.24
1704	5	3900	8	7	7	4	0.875	1	0.571429	43	2	2	7	7.5	36.5	6	3	461	2	MII	2PN	MCb	BHBC		4	4		2	0	0	1																		1.24
1705	5	3900	8	7	7	4	0.875	1	0.571429	43	2	2	7	7.5	36.5	6	3	461	3	MII	2PN	MCb	BHBB		4	4		2	0	0	1																		1.24
1706	5	3900	6	5	5	2	0.833333	1	0.4	43	2	2	7	8.5	37.5	8	4	462	1	MII	2PN	8Aa	BB	BHBB	4	4		2	0	0	1									0	0	0		21.96	9.13	10.33	41		0.98
1707	5	2325	7	6	6	5	0.857143	1	0.833333	37	1	1	7	8	37	7	4	463	1	MII	2PN	7Ca	BB	BHBB	4	4		1	1	0	0									1	2♀	0		1.34	5.96	10.24	22		0.72
1708	5	2325	7	6	6	5	0.857143	1	0.833333	37	1	1	7	8	37	7	4	463	2	MII	2PN	7Cc	BB	BHBC	4	4		2	0	0	1										TWINS								0.72
1709	5	2325	7	6	6	5	0.857143	1	0.833333	37	1	1	7	8	37	7	4	463	3	MII	2PN	7Ca	BB	BHBC	4	4		3	0	1	0																		0.72
1710	5	2325	7	6	6	5	0.857143	1	0.833333	37	1	1	7	8	37	7	4	463	4	MII	2PN	7Cb	BB	BHBB	4	4		3	0	1	0																		0.72
1711	5	2325	7	6	6	5	0.857143	1	0.833333	37	1	1	7	8	37	7	4	463	5	MII	2PN	6Ca	BB	BHBC	4	4		1	1	0	0																		0.72
1712	4	2775	18.7	15	10	4	0.802139	0.666667	0.4	30	1	1	7	9.5	38.5	10	5	464	1	MII	2PN	8Ab	BHCCpoor		4	4		2	0	0	1									2	1♀	SA:1	x	2.15	2.73	8.79	89		2.31
1713	4	2775	18.7	15	10	4	0.802139	0.666667	0.4	30	1	1	7	9.5	38.5	10	5	464	2	MII	2PN	6Cb	BHBB		4	4		1	1	0	0																		2.31
1714	4	2775	18.7	15	10	4	0.802139	0.666667	0.4	30	1	1	7	9.5	38.5	10	5	464	3	MII	2PN	8Aa	BA	BHBB	4	4		1	1	0	0																		2.31
1715	4	2775	18.7	15	10	4	0.802139	0.666667	0.4	30	1	1	7	9.5	38.5	10	5	464	4	MII	2PN	8Ab	CM2	BHBB	4	4		2	0	0	1																		2.31
1716	5	2325	13	9	4	3	0.692308	0.444444	0.75	29	1	1	8	6.5	34.5	2	1	465	1	MII	2PN	8Aa	BHBB		4	4		2	0	0	1									3	0	SA:3		2.67	1.97	19.65	95		3.25
1717	5	2325	13	9	4	3	0.692308	0.444444	0.75	29	1	1	8	6.5	34.5	2	1	465	2	MII	2PN	8Cb	BHBB		4	4		2	0	0	1																		3.25
1718	5	2325	13	9	4	3	0.692308	0.444444	0.75	29	1	1	8	6.5	34.5	2	1	465	3	MII	2PN	MCa	BHBB		4	4		2	0	0	1																		3.25
1719	5	3075	5	4	3	1	0.8	0.75	0.333333	36	1	1	7	8.5	37.5	8	4	466	1	MII	2PN	7Aa	BA	BHBC	4	4		2	0	0	1									2	1♀	AA:1		5.57	12.47	7.34	15		0.41
1720	5	4050	8	4	3	1	0.5	0.75	0.333333	39	2	2	7	6.5	35.5	4	2	467	1	MII	2PN	8Aa	BHBB		4	4		2	0	0	1									0	0	0		5.23	10.52	6.7	18		4.42
1721	5	3600	13	10	7	2	0.769231	0.7	0.285714	36	1	1	7	8	37	7	4	468	1	MII	2PN	8Ca	BHBB		4	4		3	0	1	0									1	1♀	0							2.62
1722	5	3600	13	10	7	2	0.769231	0.7	0.285714	36	1	1	7	8	37	7	4	468	2	MII	2PN	8Aa	BA	BHBB	4	4		2	0	0	1																		2.62
1723	5	2700	20	15	7	4	0.75	0.466667	0.571429	27	1	1	7	6	35	3	2	469	1	MII	2PN	7Ab	BHAB		2	1		1	1	0	0	2017.10.10	1	1	0			0	0	0	0	0	x						2.62
1724	5	2700	20	15	7	4	0.75	0.466667	0.571429	27	1	1	7	6	35	3	2	469	2	MII	2PN	7Aa	CM	BHBB	4	4		1	1	0	0	2017.11.14	1	1	0			0	0										11.91
1725	5	2700	20	15	7	4	0.75	0.466667	0.571429	27	1	1	7	6	35	3	2	469	3	MII	2PN	7Ab	BCBB	BHBB	4	4		1	1	0	0	2018.01.17	1	1	0			0	0										11.91
1726	5	5250	4.4	4	4	3	0.909091	1	0.75	38	1	2	7	6.5	35.5	4	2	470	1	MII	2PN	MCa	BHAB		2	1		1	1	0	0									1	1♀	0		4.27	6.51	5.03	60	18.53	0.81
1727	5	5250	4.4	4	4	3	0.909091	1	0.75	38	1	2	7	6.5	35.5	4	2	470	2	MII	2PN	MCa	BHBB		4	4		1	1	0	0																		0.81
1728	5	5250	4.4	4	4	3	0.909091	1	0.75	38	1	2	7	6.5	35.5	4	2	470	3	MII	2PN	7Ca	BB	BHBB	4	4		3	0	1	0	2017.12.01	1	1	0			0	0										0.81
1729	5	5400	12	8	7	2	0.666667	0.875	0.285714	40	2	2	7	6	35	3	2	471	1	MII	2PN	8Aa	BB	BHBB	4	4		2	0	0	1													3.82	1.85	24.58	72	11.39	2.47
1730	5	5400	12	8	7	2	0.666667	0.875	0.285714	40	2	2	7	6	35	3	2	471	2	MII	2PN	7Cb	BB	BHBC	4	4		2	0	0	1																		2.47
1731	5	4575	12	12	10	1	1	0.833333	0.1	43	2	2	7	6	35	3	2	472	1	MII	2PN	8Aa	BB	BHBBout	4	4		2	0	0	1									6	0	AA:4; SA:1; EA:1		51.59	24.72	15.77	87		3.37
1732	5	4050	19	17	10	2	0.894737	0.588235	0.2	40	2	2	7	8	37	7	4	473	1	MII	2PN	7Cb	BB	BHBBout	4	4		3	0	1	0	2018.03.21	1	2	1			1	0	2	0	AA:2		0.38	2.65	7.3			1.53
1733	5	4050	19	17	10	2	0.894737	0.588235	0.2	40	2	2	7	8	37	7	4	473	2	MII	(-)	8Ab	BA	BHBB	4	4		1	1	0	0	2018.03.21																	1.53
1734	5	2775	7	6	6	5	0.857143	1	0.833333	37	1	1	7	8.5	37.5	8	4	474	1	MII	2PN	8Aa	BHBB		4	4		3	0	1	0									1	0	SA:1		3.03	6.81	16.21	33		1.47
1735	5	2775	7	6	6	5	0.857143	1	0.833333	37	1	1	7	8.5	37.5	8	4	474	2	MII	2PN	8Aa	BHBB		4	4		1	1	0	0	2017.10.23	1	1	1			1	0										1.47
1736	5	2775	7	6	6	5	0.857143	1	0.833333	37	1	1	7	8.5	37.5	8	4	474	3	MII	2PN	8Ca	BHBB		4	4		1	1	0	0																		1.47
1737	5	2775	7	6	6	5	0.857143	1	0.833333	37	1	1	7	8.5	37.5	8	4	474	4	MII	2PN	8Ca	BHBB		4	4		2	0	0	1																		1.47
1738	5	2775	7	6	6	5	0.857143	1	0.833333	37	1	1	7	8.5	37.5	8	4	474	5	MII	2PN	5Cc	BB	BHBBout	4	4		2	0	0	1																		1.47
1739	5	4875	5	4	4	2	0.8	1	0.5	41	2	2	7	7	36	5	3	475	1	MII	2PN	MCb	BHBC		4	4		2	0	0	1									1	0	AA:1		3.26	2.76	10.34	61	23.22	4.58
1740	5	4875	5	4	4	2	0.8	1	0.5	41	2	2	7	7	36	5	3	475	2	MII	2PN	8Aa	BA	BHBB	4	4		4	0	0	1																		4.58
1741	5	3675	11	10	8	2	0.909091	0.8	0.25	40	2	2	7	7	36	5	3	476	1	MII	(-)	7Cb	BHBA		3	1		2	0	0	1	2017.11.08	1	1	1			1	1										4.58
1742	5	4500	5	4	4	1	0.8	1	0.25	43	2	2	7	6.5	35.5	4	2	477	1	MII	2Aa	MAa	BHBB		4	4		2	0	0	1									5	1♀	SA:3; EA:1		0.66	6.6	7.21	15		2.21
1743	4	2925	39.6	31	27	12	0.782828	0.870968	0.444444	33	1	1	7	6	35	3	2	478	1	MII	2PN	8Cb	BHBB		4	4		2	0	0	1									0	0	0		4.81	3.06	9.1	67		7.29
1744	4	2925	39.6	31	27	12	0.782828	0.870968	0.444444	33	1	1	7	6	35	3	2	478	2	MII	2PN	8Ab	BHBC		4	4		2	0	0	1																		7.29
1745	4	2925	39.6	31	27	12	0.782828	0.870968	0.444444	33	1	1	7	6	35	3	2	478	3	MII	2PN	6Cb	BHBB		4	4		3	0	1	0	2018.03.26	1	2	0			0	0										7.29
1746	4	2925	39.6	31	27	12	0.782828	0.870968	0.444444	33	1	1	7	6	35	3	2	478	4	MII	2PN	8Aa	BA	BHBB	4	4		2	0	0	1	2017.11.20	1	2	0			0	0										7.29
1747	4	2925	39.6	31	27	12	0.782828	0.870968	0.444444	33	1	1	7	6	35	3	2	478	5	MII	2PN	6Cc	BB	BHBC	4	4		3	0	1	0																		7.29
1748	4	2925	39.6	31	27	12	0.782828	0.870968	0.444444	33	1	1	7	6	35	3	2	478	6	MII	2PN	7Ca	BB	BHBBout	4	4		1	1	0	0	2018.03.26																	7.29
1749	4	2925	39.6	31	27	12	0.782828	0.870968	0.444444	33	1	1	7	6	35	3	2	478	7	MII	2PN	7Cc	BHCC	BHBC	4	4		2	0	0	1																		7.29
1750	4	2925	39.6	31	27	12	0.782828	0.870968	0.444444	33	1	1	7	6	35	3	2	478	8	MII	2PN	8Aa	BA	BDBB	4	4		3	0	1	0	2017.11.20																	7.29
1751	5	4650	14	10	8	2	0.714286	0.8	0.25	30	1	1	7	7	36	5	3	479	1	MII	2PN			BHBB	4	4		2	0	0	1																		7.29
1752	5	4650	14	10	8	2	0.714286	0.8	0.25	30	1	1	7	7	36	5	3	479	2	MII	2PN			BHBB	4	4		2	0	0	1																		7.29
1753	4	2775	33	28	23	5	0.848485	0.821429	0.217391	32	1	1	7	8	37	7	4	480	1	MII	(-)	MAa	BHBB		4	4		2	0	0	1	2017.10.05	1	1	0	0	0	0	0	0	0	0		15.77	6.6	16.98	31	0.38	19.36
1754	4	2775	33	28	23	5	0.848485	0.821429	0.217391	32	1	1	7	8	37	7	4	480	2	MII	2PN	CM2	BHBC		4	4		2	0	0	1	2018.02.20	1	2	0			0	0										19.36
1755	4	2775	33	28	23	5	0.848485	0.821429	0.217391	32	1	1	7	8	37	7	4	480	3	MII	2PN	8Aa	BB	BHBBout	4	4		3	0	1	0	2018.05.02	1	2	1			1	0										19.36
1756	4	2775	33	28	23	5	0.848485	0.821429	0.217391	32	1	1	7	8	37	7	4	480	4	MII	2PN	MCa	BB	BHBB	4	4		3	0	1	0	2018.05.02																	19.36
1757	4	2775	33	28	23	5	0.848485	0.821429	0.217391	32	1	1	7	8	37	7	4	480	5	MII	(-)	MAa	BB	BHBB	4	4		1	1	0	0	2018.02.20																	19.36
1758	5	4275	10	10	7	2	1	0.7	0.285714	36	1	1	7	7.5	36.5	6	3	481	1	MII	2PN	6Cb	BA	BHBCout	4	4		2	0	0	1									0	0	0		5.71	25.13	8.27	31		2.86
1759	5	4275	10	10	7	2	1	0.7	0.285714	36	1	1	7	7.5	36.5	6	3	481	2	MII	2PN	MCb	BA	BHBC	4	4		2	0	0	1	2018.01.19	1	1	1			3	0										2.86
1760	5	2925	17	15	10	5	0.882353	0.666667	0.5	34	1	1	7	8.5	37.5	8	4	482	1	MII	2PN	MCb	BHBB		4	4		1	1	0	0	2017.11.06	1	1	1			1	0	1	1♀	0		4.56	8.6	13.86	24		2.58
1761	5	2925	17	15	10	5	0.882353	0.666667	0.5	34	1	1	7	8.5	37.5	8	4	482	2	MII	(-)	MCb	BHBB		4	4		2	0	0	1																		2.58
1762	5	2925	17	15	10	5	0.882353	0.666667	0.5	34	1	1	7	8.5	37.5	8	4	482	3	MII	2PN	MAa	BB	BHBB	4	4		2	0	0	1																		2.58
1763	5	2925	17	15	10	5	0.882353	0.666667	0.5	34	1	1	7	8.5	37.5	8	4	482	4	MII	2PN	MCa	BA	BHBB	4	4		2	0	0	1																		2.58
1764	5	2925	17	15	10	5	0.882353	0.666667	0.5	34	1	1	7	8.5	37.5	8	4	482	5	MII	2PN	8Aa	BB	BHBB	4	4		3	0	1	0																		2.58
1765	5	2925	14	8	5	1	0.571429	0.625	0.2	29	1	1	9	9	36	5	3	483	1	MII	(-)	8Aa	CM1	BHBB	4	4		2	0	0	1	2017.11.08	1	1	0			0	0	0	0	0		4.59	6.34		19		4.96
1766	5	4275	16	13	7	3	0.8125	0.538462	0.428571	40	2	2	7	6.5	35.5	4	2	484	1	MII	2PN	7Ca	BHBB		4	4		2	0	0	1									3	1♂	AA:1		3.55	5.28	9.74	21		3.58
1767	5	4275	16	13	7	3	0.8125	0.538462	0.428571	40	2	2	7	6.5	35.5	4	2	484	2	MII	2PN	8Aa	BHBB		4	4		1	1	0	0	2017.10.11	1	1	1	1	1	1	0			SA:1							3.58
1768	5	4275	16	13	7	3	0.8125	0.538462	0.428571	40	2	2	7	6.5	35.5	4	2	484	3	MII	2PN	MCb	BA	BDBC	4	4		2	0	0	1																		3.58
1769	4	2100	31	26	22	13	0.83871	0.846154	0.590909	37	1	1	7	8.5	37.5	8	4	485	1	MII	2PN	MAa	BHBB		4	4		2	0	0	1									0	0	0		4.51	5.77	23.18	29		10.1
1770	4	2100	31	26	22	13	0.83871	0.846154	0.590909	37	1	1	7	8.5	37.5	8	4	485	2	MII	2PN	8Aa	BHBB		4	4		2	0	0	1																		10.1
1771	4	2100	31	26	22	13	0.83871	0.846154	0.590909	37	1	1	7	8.5	37.5	8	4	485	3	MII	2PN	MAa	BHBB		4	4		1	1	0	0	2017.11.09	1	1	1			1	0										10.1
1772	4	2100	31	26	22	13	0.83871	0.846154	0.590909	37	1	1	7	8.5	37.5	8	4	485	4	MII	2PN	MAa	BHBB		4	4		4	0	0	1																		10.1
1773	4	2100	31	26	22	13	0.83871	0.846154	0.590909	37	1	1	7	8.5	37.5	8	4	485	5	MII	2PN	MAb	BHBA		3	1		2	0	0	1																		10.1
1774	4	2100	31	26	22	13	0.83871	0.846154	0.590909	37	1	1	7	8.5	37.5	8	4	485	6	MII	2PN	MCa	BHBA		3	1		1	1	0	0																		10.1
1775	4	2100	31	26	22	13	0.83871	0.846154	0.590909	37	1	1	7	8.5	37.5	8	4	485	7	MII	2PN	MCb	BHBB		4	4		1	1	0	0																		10.1
1776	4	2100	31	26	22	13	0.83871	0.846154	0.590909	37	1	1	7	8.5	37.5	8	4	485	8	MII	2PN	8Ca	BHBB		4	4		2	0	0	1																		10.1
1777	4	2100	31	26	22	13	0.83871	0.846154	0.590909	37	1	1	7	8.5	37.5	8	4	485	9	MII	2PN	MAa	BHBB		4	4		1	1	0	0																		10.1
1778	4	2100	31	26	22	13	0.83871	0.846154	0.590909	37	1	1	7	8.5	37.5	8	4	485	10	MII	2PN	MAa	BHBB		4	4		2	0	0	1																		10.1
1779	4	2100	31	26	22	13	0.83871	0.846154	0.590909	37	1	1	7	8.5	37.5	8	4	485	11	MII	2PN	MAa	BHBB		4	4		3	0	1	0																		10.1
1780	4	2100	31	26	22	13	0.83871	0.846154	0.590909	37	1	1	7	8.5	37.5	8	4	485	12	MII	2PN	8Aa	BB	BHBB	4	4		3	0	1	0																		10.1
1781	5	2850	6	5	5	2	0.833333	1	0.4	40	2	2	7	8	37	7	4	489	1	MII	2PN	MAa	BB	BHBB	4	4		3	0	1	0	2017.12.27	1	1	0			0	0	4	1♂	SA:3		3.07	5.26	5.13	20		0.79
1782	5	2850	6	5	5	2	0.833333	1	0.4	40	2	2	7	8	37	7	4	489	2	MII	2PN	8Aa	BA	BHBB	4	4		2	0	0	1																		0.79
1783	4	2100	29	22	18	13	0.758621	0.818182	0.722222	29	1	1	7	6	35	3	2	490	1	MII	2PN	8Aa	BHAA		1	1		1	1	0	0									2	2♀	0		3.67	6.48	9.33	23		14.3
1784	4	2100	29	22	18	13	0.758621	0.818182	0.722222	29	1	1	7	6	35	3	2	490	2	MII	2PN	8Aa	BHAA		1	1		3	0	1	0																		14.3
1785	4	2100	29	22	18	13	0.758621	0.818182	0.722222	29	1	1	7	6	35	3	2	490	3	MII	2PN	8Ca	BHBB		4	4		3	0	1	0																		14.3
1786	4	2100	29	22	18	13	0.758621	0.818182	0.722222	29	1	1	7	6	35	3	2	490	4	MII	2PN	8Ca	BHBB		4	4		2	0	0	1																		14.3
1787	4	2100	29	22	18	13	0.758621	0.818182	0.722222	29	1	1	7	6	35	3	2	490	5	MII	2PN	8Ca	BHBB		4	4		2	0	0	1																		14.3
1788	4	2100	29	22	18	13	0.758621	0.818182	0.722222	29	1	1	7	6	35	3	2	490	6	MII	2PN	7Cb	BHBB		4	4		2	0	0	1																		14.3
1789	4	2100	29	22	18	13	0.758621	0.818182	0.722222	29	1	1	7	6	35	3	2	490	7	MII	2PN	MCa	BHBB		4	4		1	1	0	0																		14.3
1790	4	2100	29	22	18	13	0.758621	0.818182	0.722222	29	1	1	7	6	35	3	2	490	8	MII	2PN	8Aa	BDBB		4	4		3	0	1	0																		14.3
1791	4	2100	29	22	18	13	0.758621	0.818182	0.722222	29	1	1	7	6	35	3	2	490	9	MII	2PN	8Aa	BHBB		4	4		2	0	0	1																		14.3
1792	4	2100	29	22	18	13	0.758621	0.818182	0.722222	29	1	1	7	6	35	3	2	490	10	MII	2PN	MCa	BB	BHBB	4	4		3	0	1	0																		14.3
1793	4	2100	29	22	18	13	0.758621	0.818182	0.722222	29	1	1	7	6	35	3	2	490	11	MII	2PN	8Ab	BB	BHBBout	4	4		2	0	0	1																		14.3
1794	4	2100	29	22	18	13	0.758621	0.818182	0.722222	29	1	1	7	6	35	3	2	490	12	MII	2PN	8Ca	BB	BHBB	4	4		2	0	0	1																		14.3
1795	5	2775	14	13	11	2	0.928571	0.846154	0.181818	43	2	2	9	9	36	5	3	491	1	MII	(-)	8Aa	BDBB		4	4		2	0	0	1									0	0	0		24.16	9.43	19.37	145	0.92	1.8
1796	5	2775	14	13	11	2	0.928571	0.846154	0.181818	43	2	2	9	9	36	5	3	491	2	MII	(-)	MCa	BHBA		3	1		3	0	1	0																		1.8
1797	4	4275	27.5	23	18	1	0.836364	0.782609	0.0555556	41	2	2	7	8.5	37.5	8	4	492	1	MII	2PN	6Cb	BB	BHBC	4	4		2	0	0	1	2018.03.28	1	1	1			1	0	0	0	0		5.49	4.48	10.25	17		4.07
1798	5	4275	9	9	7	2	1	0.777778	0.285714	44	2	2	7	6.5	35.5	4	2	493	1	MII	2PN	8Ca	BHBB		4	4		2	0	0	1									1	0	AA:1		28.3	13.11	13.9	54		4.53
1799	5	4275	9	9	7	2	1	0.777778	0.285714	44	2	2	7	6.5	35.5	4	2	493	2	MII	2PN	8Aa	BA	BHBC	4	4		2	0	0	1																		4.53
1800	5	3750	10	7	7	2	0.7	1	0.285714	35	1	1	7	6.5	35.5	4	2	494	1	MII	2PN	8Aa	CM1	BHBB	4	4		1	1	0	0	2017.10.10	1	1	0	0	0	0	0	1	1♀	0		5.75	5.65	4.93	48		2.05
1801	5	3750	10	7	7	2	0.7	1	0.285714	35	1	1	7	6.5	35.5	4	2	494	2	MII	2PN	7Ca	CM1	BHBC	4	4		1	1	0	0																		2.05
1802	5	3750	7	4	4	1	0.571429	1	0.25	39	2	2	7	7	36	5	3	495	1	MII	2PN	8Cb	BDBB		4	4		2	0	0	1									0	0	0		8.87	5.77	11.47	31		7.42
1803	5	3600	15	13	8	4	0.866667	0.615385	0.5	33	1	1	7	6.5	35.5	4	2	496	1	MII	(-)	7Cb	BHBB		4	4		3	0	1	0									2	2♀	0		5.85	3.79	12.9	43		4.9
1804	5	3600	15	13	8	4	0.866667	0.615385	0.5	33	1	1	7	6.5	35.5	4	2	496	2	MII	(-)	6Ab	BHBB		4	4		3	0	1	0																		4.9
1805	5	3600	15	13	8	4	0.866667	0.615385	0.5	33	1	1	7	6.5	35.5	4	2	496	3	MII	(-)	MCb	BB	BHBB	4	4		3	0	1	0																		4.9
1806	5	3600	15	13	8	4	0.866667	0.615385	0.5	33	1	1	7	6.5	35.5	4	2	496	4	MII	2PN	MCa	BB	BHBB	4	4		1	1	0	0																		4.9
1807	4	2400	27.5	20	13	5	0.727273	0.65	0.384615	41	2	2	7	7.5	36.5	6	3	497	1	MII	2PN	8Aa	BHAA		1	1		2	0	0	1									2	2♀	0		5.48	6.11	9.04	16		4.78
1808	4	2400	27.5	20	13	5	0.727273	0.65	0.384615	41	2	2	7	7.5	36.5	6	3	497	2	MII	2PN	7Ab	BHBC		4	4		2	0	0	1																		4.78
1809	4	2400	27.5	20	13	5	0.727273	0.65	0.384615	41	2	2	7	7.5	36.5	6	3	497	3	MII	2PN	MCa	BHBC		4	4		2	0	0	1																		4.78
1810	4	2400	27.5	20	13	5	0.727273	0.65	0.384615	41	2	2	7	7.5	36.5	6	3	497	4	MII	2PN	8Ab	BB	BHBC	4	4		2	0	0	1																		4.78
1811	4	2400	27.5	20	13	5	0.727273	0.65	0.384615	41	2	2	7	7.5	36.5	6	3	497	5	MII	2PN	8Ab	BA	BHCC	4	4		2	0	0	1																		4.78
1812	5	4275	6	5	4	2	0.833333	0.8	0.5	39	2	2	7	8	37	7	4	498	1	MII	2PN	5Cb	BCCC	BHBBout	4	4		2	0	0	1									0	0	0		2.84	10.54	17.51	15	0.27	1.05
1813	5	4275	6	5	4	2	0.833333	0.8	0.5	39	2	2	7	8	37	7	4	498	2	MII	2PN	6Cb	BB	BHBC	4	4		2	0	0	1																		1.05
1814	5	4275	12	10	5	2	0.833333	0.5	0.4	35	1	1	7	8	37	7	4	499	1	MII	2PN			BHBC	4	4		2	0	0	1																		1.05
1815	5	3300	11	10	7	1	0.909091	0.7	0.142857	41	2	2	7	7.5	36.5	6	3	500	1	MII	2PN	7Ab	BB	BHBB	4	4		2	0	0	1									5	2♀	SA:3		6.28	11.23	1.49	20		3.86
1816	4	3300	30.8	24	17	6	0.779221	0.708333	0.352941	32	1	1	7	7	36	5	3	501	1	MII	2PN	7Ab	BHBB		4	4		2	0	0	1									1	0	SA:1		20.42	8.72	8.91	28	0.64	18.47
1817	4	3300	30.8	24	17	6	0.779221	0.708333	0.352941	32	1	1	7	7	36	5	3	501	2	MII	2PN	MCb	BHBB		4	4		3	0	1	0																		18.47
1818	4	3300	30.8	24	17	6	0.779221	0.708333	0.352941	32	1	1	7	7	36	5	3	501	3	MII	2PN	8Cb	BHBC		4	4		2	0	0	1																		18.47
1819	4	3300	30.8	24	17	6	0.779221	0.708333	0.352941	32	1	1	7	7	36	5	3	501	4	MII	2PN	MCb	BHBB		4	4		3	0	1	0																		18.47
1820	4	3300	30.8	24	17	6	0.779221	0.708333	0.352941	32	1	1	7	7	36	5	3	501	5	MII	2PN	MCb	BB	BHBB	4	4		3	0	1	0																		18.47
1821	5	5325	13	10	6	2	0.769231	0.6	0.333333	41	2	2	7	8.5	37.5	8	4	502	1	MII	2PN	8Ab	BHBB		4	4		2	0	0	1									1	1	0		12.47	7.76	6.89	20	1.61	2
1822	5	5325	13	10	6	2	0.769231	0.6	0.333333	41	2	2	7	8.5	37.5	8	4	502	2	MII	2PN	MCa	BB	BHBB	4	4		2	0	0	1																		2
1823	5	4500	5	5	5	1	1	1	0.2	43	2	2	7	9	38	9	5	503	1	MII	2PN	8Ab	BHBB		4	4		3	0	1	0									3	2♀	SA:1			7.34	19.43	57		1.37
1824	5	4200	14	11	10	3	0.785714	0.909091	0.3	43	2	2	7	8.5	37.5	8	4	504	1	MII	2PN	8Aa	BHBB		4	4		2	0	0	1									4	0	SA:2		3.11	9.54	18.05	13		1.38
1825	5	4200	14	11	10	3	0.785714	0.909091	0.3	43	2	2	7	8.5	37.5	8	4	504	2	MII	2PN	8Aa	BB	BHBB	4	4		2	0	0	1											AA:2							1.38
1826	5	4200	14	11	10	3	0.785714	0.909091	0.3	43	2	2	7	8.5	37.5	8	4	504	3	MII	2PN	8Aa	BB	BHBC	4	4		2	0	0	1																		1.38
1827	5	3300	8	8	8	5	1	1	0.625	38	1	2	7	7.5	36.5	6	3	505	1	MII	2PN	CM2	BHBA		3	1		2	0	0	1									1	0	SA:1		5.99	8.91	8.63	37		0.71
1828	5	3300	8	8	8	5	1	1	0.625	38	1	2	7	7.5	36.5	6	3	505	2	MII	2PN	8Cb	BHBB		4	4		3	0	1	0																		0.71
1829	5	3300	8	8	8	5	1	1	0.625	38	1	2	7	7.5	36.5	6	3	505	3	MII	2PN	8Ca	BHBB		4	4		2	0	0	1																		0.71
1830	5	3300	8	8	8	5	1	1	0.625	38	1	2	7	7.5	36.5	6	3	505	4	MII	2PN	MCb	BDBB		4	4		3	0	1	0																		0.71
1831	5	3300	8	8	8	5	1	1	0.625	38	1	2	7	7.5	36.5	6	3	505	5	MII	2PN	8Aa	BHBB		4	4		1	1	0	0	2017.10.21	1	1	1			1	0										0.71
1832	5	3825	17.6	16	8	4	0.909091	0.5	0.5	35	1	1	7	6.5	35.5	4	2	506	1	MII	2PN	MCa	BHBB		4	4		1	1	0	0	2017.10.20	1	1	0	0	0	0	0	1	0	SA:1		27.1	8.88	10.23	43		5
1833	5	3825	17.6	16	8	4	0.909091	0.5	0.5	35	1	1	7	6.5	35.5	4	2	506	2	MII	2PN	MCa	BA	BHBC	4	4		1	1	0	0																		5
1834	5	3825	17.6	16	8	4	0.909091	0.5	0.5	35	1	1	7	6.5	35.5	4	2	506	3	MII	2PN	MCa	BCCC	BHBB	4	4		2	0	0	1																		5
1835	5	3825	17.6	16	8	4	0.909091	0.5	0.5	35	1	1	7	6.5	35.5	4	2	506	4	MII	2PN	MCa	BB	BHBB	4	4		2	0	0	1																		5
1836	5	3000	16	8	8	4	0.5	1	0.5	29	1	1	7	6.5	35.5	4	2	507	1	MII	2PN	8Aa	BHAB		2	1		1	1	0	0									1	1♂	0		18.46	13.49	19.19	34	0.69	2.07
1837	5	3000	16	8	8	4	0.5	1	0.5	29	1	1	7	6.5	35.5	4	2	507	2	MII	2PN	MAa	BB	BHBB	4	4		2	0	0	1																		2.07
1838	5	3000	16	8	8	4	0.5	1	0.5	29	1	1	7	6.5	35.5	4	2	507	3	MII	2PN	MCa	BB	BHBB	4	4		2	0	0	1																		2.07
1839	5	3000	16	8	8	4	0.5	1	0.5	29	1	1	7	6.5	35.5	4	2	507	4	MII	2PN	8Ca	BB	BHBB	4	4		2	0	0	1																		2.07
1840	5	3000	13	8	8	7	0.615385	1	0.875	35	1	1	7	5.5	34.5	2	1	508	1	MII	2PN	MCb	BHBB		4	4		3	0	1	0									3	2♀	AA:1		1.95	1.19	3.77	111	10.64	3.34
1841	5	3000	13	8	8	7	0.615385	1	0.875	35	1	1	7	5.5	34.5	2	1	508	2	MII	2PN	MCb	BHBB		4	4		2	0	0	1																		3.34
1842	5	3000	13	8	8	7	0.615385	1	0.875	35	1	1	7	5.5	34.5	2	1	508	3	MII	2PN	MCb	BCCC	BHBC	4	4		2	0	0	1																		3.34
1843	5	3000	13	8	8	7	0.615385	1	0.875	35	1	1	7	5.5	34.5	2	1	508	4	MII	2PN	MAa	BB	BHBC	4	4		1	1	0	0																		3.34
1844	5	3000	13	8	8	7	0.615385	1	0.875	35	1	1	7	5.5	34.5	2	1	508	5	MII	2PN	MCb	BCCC	BHBCout	4	4		2	0	0	1																		3.34
1845	5	3000	13	8	8	7	0.615385	1	0.875	35	1	1	7	5.5	34.5	2	1	508	6	MII	2PN	MAb	BB	BHBB	4	4		2	0	0	1																		3.34
1846	5	3000	13	8	8	7	0.615385	1	0.875	35	1	1	7	5.5	34.5	2	1	508	7	MII	2PN	8Ab	BA	BDBC	4	4		3	0	1	0																		3.34
1847	5	3000	7	4	2	1	0.571429	0.5	0.5	38	1	2	7	7	36	5	3	509	1	MII	2PN	7Aa	CM	BDBC	4	4		2	0	0	1									0	0	0		2.05	2.51	18.57	52	5.07	2.764
1848	5	3600	5	4	1	1	0.8	0.25	1	44	2	2	7	7	36	5	3	510	1	MII	2PN	8Aa	BA	BHBC	4	4		2	0	0	1									4	3	SA:1		4.05	2.86	10.67	75	11.17	0.77
1849	5	3000	17	9	9	6	0.529412	1	0.666667	32	1	1	7	9	38	9	5	511	1	MII	2PN	8Aa	BHBB		4	4		2	0	0	1									0	0	0		3.61	7.3	4.82	18		3.7
1850	5	3000	17	9	9	6	0.529412	1	0.666667	32	1	1	7	9	38	9	5	511	2	MII	2PN	8Aa	BHBB		4	4		2	0	0	1																		3.7
1851	5	3000	17	9	9	6	0.529412	1	0.666667	32	1	1	7	9	38	9	5	511	3	MII	2PN	MCb	BB	BHBB	4	4		3	0	1	0																		3.7
1852	5	3000	17	9	9	6	0.529412	1	0.666667	32	1	1	7	9	38	9	5	511	4	MII	2PN	4Cb	BA	BHBB	4	4		1	1	0	0																		3.7
1853	5	3000	17	9	9	6	0.529412	1	0.666667	32	1	1	7	9	38	9	5	511	5	MII	2PN	8Aa	BB	BHBB	4	4		2	0	0	1																		3.7
1854	5	3000	17	9	9	6	0.529412	1	0.666667	32	1	1	7	9	38	9	5	511	6	MII	2PN	8Aa	BB	BHBB	4	4		1	1	0	0																		3.7
1855	4	3000	29.7	24	15	2	0.808081	0.625	0.133333	34	1	1	7	8.5	37.5	8	4	450	1	MII	2PN	8Aa	BHBB		4	4		3	0	1	0									1	0	SA:1		2.03	1.56	39.97	521	0.39	6.63
1856	4	3000	29.7	24	15	2	0.808081	0.625	0.133333	34	1	1	7	8.5	37.5	8	4	450	2	MII	2PN	8Ab	BB	BHBB	4	4		2	0	0	1																		6.63
1857	5	3000	9.9	8	6	1	0.808081	0.75	0.166667	39	2	2	7	8	37	7	4	391	1	MII	2PN	6Ca	BHBB		4	4		2	0	0	1									2	1♂	SA:1		5.08	6.43	13.84			1.31
1858	4	4050	26.4	21	15	2	0.795455	0.714286	0.133333	44	2	2	7	7.5	36.5	6	3	39	1	MII	2PN	7Aa	CM1	BHBB	4	4		2	0	0	1									2	1♂	AA:1		10.32	9.22	13.07	28		4.66
1859	4	4050	26.4	21	15	2	0.795455	0.714286	0.133333	44	2	2	7	7.5	36.5	6	3	39	2	MII	2PN	7Ab	BA	BHBB	4	4		2	0	0	1										前夫								4.66
1860	5	2700	20	20	15	10	1	0.75	0.666667	25	1	1	7	8.5	37.5	8	4	177	1	MII	2PN	8Aa	BHBB		4	4		1	1	0	0	2017.10.27	1	1	1			1	0	0	0	0							0.04
1861	5	2700	20	20	15	10	1	0.75	0.666667	25	1	1	7	8.5	37.5	8	4	177	2	MII	2PN	8Aa	BHBB		4	4		1	1	0	0																		18.36
1862	5	2700	20	20	15	10	1	0.75	0.666667	25	1	1	7	8.5	37.5	8	4	177	3	MII	2PN	8Aa	BHBB		4	4		3	0	1	0																		18.36
1863	5	2700	20	20	15	10	1	0.75	0.666667	25	1	1	7	8.5	37.5	8	4	177	4	MII	2PN	8Aa	BHBB		4	4		2	0	0	1																		18.36
1864	5	2700	20	20	15	10	1	0.75	0.666667	25	1	1	7	8.5	37.5	8	4	177	5	MII	2PN	8Aa	BA	BHBB	4	4		2	0	0	1																		18.36
1865	5	2700	20	20	15	10	1	0.75	0.666667	25	1	1	7	8.5	37.5	8	4	177	6	MII	2PN	8Aa	BA	BHBB	4	4		2	0	0	1																		18.36
1866	5	2700	20	20	15	10	1	0.75	0.666667	25	1	1	7	8.5	37.5	8	4	177	7	MII	2PN	8Aa	BA	BHBC	4	4		2	0	0	1																		18.36
1867	5	2700	20	20	15	10	1	0.75	0.666667	25	1	1	7	8.5	37.5	8	4	177	8	MII	2PN	8Aa	CM1	BHBBout	4	4		2	0	0	1																		18.36
1868	5	2700	20	20	15	10	1	0.75	0.666667	25	1	1	7	8.5	37.5	8	4	177	9	MII	2PN	8Aa	CM1	BHBB	4	4		3	0	1	0																		18.36
1869	5	2700	20	20	15	10	1	0.75	0.666667	25	1	1	7	8.5	37.5	8	4	177	10	MII	2PN	8Ca	BA	BHBC	4	4		1	1	0	0																		18.36
1870	5	3750	10	8	7	2	0.8	0.875	0.285714	42	2	2	7	7.5	36.5	6	3	226	1	MII	2PN	8Aa	CM1	BHBB	4	4		1	1	0	0									2	1♂	SA:1		0.36	3.34	19.31	19		1.59
1871	5	3750	10	8	7	2	0.8	0.875	0.285714	42	2	2	7	7.5	36.5	6	3	226	2	MII	2PN	7Cb	BA	BHCC	4	4		2	0	0	1																		1.59
1872	5	4050	19	16	13	5	0.842105	0.8125	0.384615	41	2	2	7	7.5	36.5	6	3	486	1	MII	2PN	8Cb	BHBB		4	4		3	0	1	0									2	0	AA:2		0.38	2.65	7.3			1.53
1873	5	4050	19	16	13	5	0.842105	0.8125	0.384615	41	2	2	7	7.5	36.5	6	3	486	2	MII	2PN	8Ab	BHBB		4	4		2	0	0	1																		1.53
1874	5	4050	19	16	13	5	0.842105	0.8125	0.384615	41	2	2	7	7.5	36.5	6	3	486	3	MII	2PN	8Aa	BHBB		4	4		2	0	0	1																		1.53
1875	5	4050	19	16	13	5	0.842105	0.8125	0.384615	41	2	2	7	7.5	36.5	6	3	486	4	MII	2PN	8Ab	BB	BHBC	4	4		1	1	0	0																		1.53
1876	5	4050	19	16	13	5	0.842105	0.8125	0.384615	41	2	2	7	7.5	36.5	6	3	486	5	MII	2PN	8Ab	BB	BHBB	4	4		1	1	0	0																		1.53
1877	5	3600	15	15	12	1	1	0.8	0.0833333	36	1	1	7	7	36	5	3	487	1	MII	2PN	6Ca		BDBC	4	4		2	0	0	1									2	1♀	SA:1		4.27	3.59	8.85	42	6.97	2.7
1878	5	2700	19	19	19	15	1	1	0.789474	21	1	1	7	9	38	9	5	488	1	MII	2PN	7Ca	BHAB		2	1		3	0	1	0									0	0	0		4.52	14.3	11.1	22		0.04
1879	5	2700	19	19	19	15	1	1	0.789474	21	1	1	7	9	38	9	5	488	2	MII	2PN	8Cb	BHAB		2	1		2	0	0	1																		5.91
1880	5	2700	19	19	19	15	1	1	0.789474	21	1	1	7	9	38	9	5	488	3	MII	2PN	8Aa	BHBB		4	4		2	0	0	1																		5.91
1881	5	2700	19	19	19	15	1	1	0.789474	21	1	1	7	9	38	9	5	488	4	MII	2PN	8Aa	BHAA		1	1		1	1	0	0																		5.91
1882	5	2700	19	19	19	15	1	1	0.789474	21	1	1	7	9	38	9	5	488	5	MII	2PN	8Cb	BHAB		2	1		2	0	0	1																		5.91
1883	5	2700	19	19	19	15	1	1	0.789474	21	1	1	7	9	38	9	5	488	6	MII	2PN	MCb	BHBB		4	4		2	0	0	1																		5.91
1884	5	2700	19	19	19	15	1	1	0.789474	21	1	1	7	9	38	9	5	488	7	MII	2PN	8Ca	BHBB		4	4		2	0	0	1																		5.91
1885	5	2700	19	19	19	15	1	1	0.789474	21	1	1	7	9	38	9	5	488	8	MII	2PN	7Cb	BHBB		4	4		1	1	0	0																		5.91
1886	5	2700	19	19	19	15	1	1	0.789474	21	1	1	7	9	38	9	5	488	9	MII	2PN	8Cb	BHBB		4	4		1	1	0	0																		5.91
1887	5	2700	19	19	19	15	1	1	0.789474	21	1	1	7	9	38	9	5	488	10	MII	2PN	MCa	BHBB		4	4		1	1	0	0																		5.91
1888	5	2700	19	19	19	15	1	1	0.789474	21	1	1	7	9	38	9	5	488	11	MII	2PN	8Aa	BA	BHBB	4	4		1	1	0	0																		5.91
1889	5	2700	19	19	19	15	1	1	0.789474	21	1	1	7	9	38	9	5	488	12	MII	2PN	8Aa	BA	BHBB	4	4		1	1	0	0																		5.91
1890	5	2700	19	19	19	15	1	1	0.789474	21	1	1	7	9	38	9	5	488	13	MII	2PN	MCa	BB	BHBB	4	4		1	1	0	0																		5.91
1891	5	2700	19	19	19	15	1	1	0.789474	21	1	1	7	9	38	9	5	488	14	MII	2PN	8Ca	CM	BHBB	4	4		1	1	0	0																		5.91
[truncated: 27 more columns]
